# Supplementary material for: A gene expression map of host immune response in human brucellosis
Source: Front Immunol. 2022 Aug 1;13:951232. doi: 10.3389/fimmu.2022.951232 (PMC9376622; doi:10.3389/fimmu.2022.951232)
Supplement: Supplementary file 1 [file DataSheet_1.xlsx]

## Sheet: Summary in vitro Mφs
TabIndex	TableIndex	Comparison	Factor	Formula	FDR	DEGenes	UpRegulated	DownRegulated	Comment
3	1	h2 vs C	Cond	~Person+Cond	1	688	278	410	correction for person
3	2	h24 vs C	Cond	~Person+Cond	1	13390	6668	6722	correction for person
3	3	h24 vs h2	Cond	~Person+Cond	1	13104	6537	6567	correction for person

## Sheet: In vitro Μφs_Brucella vs Untr
Ensembl_ID	Gene_Symbol	C_1	h2_1	log2FoldChange_1	pvalue_1	padj_1	C_2	h24_2	log2FoldChange_2	pvalue_2	padj_2	h2_3	h24_3	log2FoldChange_3	pvalue_3	padj_3	Chromosome	Start	End	Length	GC_Content	Strand	Biotype	Description
ENSG00000138670	RASGEF1B	729.5	3147.3	2.13	7.11475e-26	4.38648e-22	729.5	4504.3	2.57	7.48001e-37	2.56825e-35	3147.3	4504.3	0.44	0.0296154	0.0772392	4	81426393	82044244	10183	39.05	-1	protein_coding	RasGEF domain family member 1B [Source:HGNC Symbol;Acc:HGNC:24881]
ENSG00000132434	LANCL2	191.3	522.8	1.45	3.40987e-26	4.38648e-22	191.3	146.6	-0.37	0.011502	0.0256691	522.8	146.6	-1.82	3.84291e-37	1.08126e-35	7	55365448	55433742	5235	42.91	1	protein_coding	LanC like 2 [Source:HGNC Symbol;Acc:HGNC:6509]
ENSG00000136541	ERMN	274.2	664.4	1.26	6.87842e-22	3.27655e-18	274.2	108.9	-1.33	3.51257e-19	3.78302e-18	664.4	108.9	-2.59	5.10753e-71	7.28365e-69	2	157318625	157327713	4393	37.18	-1	protein_coding	ermin [Source:HGNC Symbol;Acc:HGNC:29208]
ENSG00000040633	PHF23	806.8	330.7	-1.28	1.59647e-19	5.25717e-16	806.8	1033.6	0.34	0.0137335	0.0333755	330.7	1033.6	1.62	2.54494e-30	4.6369e-29	17	7235029	7239722	2733	59.52	-1	protein_coding	PHD finger protein 23 [Source:HGNC Symbol;Acc:HGNC:28428]
ENSG00000095370	SH2D3C	961.5	482.3	-0.98	2.93916e-19	7.61837e-16	961.5	1029.5	0.1	0.337697	0.547022	482.3	1029.5	1.08	5.96675e-23	7.14492e-22	9	127738317	127778710	4628	53.99	-1	protein_coding	SH2 domain containing 3C [Source:HGNC Symbol;Acc:HGNC:16884]
ENSG00000276550	HERC2P2	715.4	352.2	-1	1.04286e-18	2.25931e-15	715.4	830.9	0.19	0.0825802	0.164866	352.2	830.9	1.19	1.2489e-25	1.72797e-24	15	22495570	22590815	6965	42.65	1	transcribed_unprocessed_pseudogene	hect domain and RLD 2 pseudogene 2 [Source:HGNC Symbol;Acc:HGNC:4870]
ENSG00000206573	THUMPD3-AS1	781	1375.7	0.82	3.58289e-18	6.74197e-15	781	2213.4	1.5	4.78121e-57	4.2584e-55	1375.7	2213.4	0.68	2.79316e-13	1.65771e-12	3	9349689	9398579	9533	41.7	-1	lncRNA	THUMPD3 antisense RNA 1 [Source:HGNC Symbol;Acc:HGNC:44478]
ENSG00000163376	KBTBD8	435	818.8	0.91	8.79906e-18	1.42971e-14	435	830.7	0.93	3.42562e-18	3.41571e-17	818.8	830.7	0.02	0.856621	0.930632	3	66998307	67011210	4736	36.69	1	protein_coding	kelch repeat and BTB domain containing 8 [Source:HGNC Symbol;Acc:HGNC:30691]
ENSG00000004799	PDK4	677.3	86.2	-2.81	1.19551e-16	1.72668e-13	677.3	110.7	-2.46	4.59549e-13	3.26668e-12	86.2	110.7	0.35	0.306684	0.462471	7	95583499	95596516	4544	36.08	-1	protein_coding	pyruvate dehydrogenase kinase 4 [Source:HGNC Symbol;Acc:HGNC:8812]
ENSG00000114737	CISH	1450.1	673.5	-1.12	5.97648e-16	7.04144e-13	1450.1	245	-2.54	1.89641e-68	2.70707e-66	673.5	245	-1.42	3.74416e-22	6.3874e-21	3	50606490	50611831	5112	57	-1	protein_coding	cytokine inducible SH2 containing protein [Source:HGNC Symbol;Acc:HGNC:1984]
ENSG00000141034	GID4	359.4	195.4	-0.87	5.18603e-16	7.04144e-13	359.4	697	0.95	3.00711e-21	3.72407e-20	195.4	697	1.83	1.38885e-66	2.90781e-64	17	18039408	18068405	5095	45.86	1	protein_coding	GID complex subunit 4 homolog [Source:HGNC Symbol;Acc:HGNC:28453]
ENSG00000261087	AP003469.4	150.7	47.9	-1.62	6.35672e-16	1.42835e-12	150.7	85.1	-0.8	3.88705e-05	0.000119212	47.9	85.1	0.82	9.88037e-05	0.00025373	8	101166805	101169629	2825	42.27	-1	lncRNA	novel transcript
ENSG00000196843	ARID5A	2084.5	3494.5	0.75	1.41508e-15	1.54141e-12	2084.5	2789.7	0.42	8.61496e-06	3.45696e-05	3494.5	2789.7	-0.33	0.000446061	0.00166143	2	96536743	96552634	3561	55.34	1	protein_coding	AT-rich interaction domain 5A [Source:HGNC Symbol;Acc:HGNC:17361]
ENSG00000204305	AGER	301.5	137.3	-1.13	1.98194e-15	1.86472e-12	301.5	252.5	-0.25	0.070152	0.127834	137.3	252.5	0.87	1.58125e-09	7.81067e-09	6	32180968	32184322	2075	56.66	-1	protein_coding	advanced glycosylation end-product specific receptor [Source:HGNC Symbol;Acc:HGNC:320]
ENSG00000181873	IBA57	218.7	577.6	1.4	2.82601e-15	2.69235e-12	218.7	78.3	-1.45	8.89444e-14	6.67009e-13	577.6	78.3	-2.85	5.3395e-50	2.77762e-48	1	228165804	228182257	10230	54.58	1	protein_coding	iron-sulfur cluster assembly factor IBA57 [Source:HGNC Symbol;Acc:HGNC:27302]
ENSG00000160685	ZBTB7B	1732.2	1036.5	-0.74	4.00235e-15	3.24194e-12	1732.2	791.2	-1.13	4.93481e-32	1.31698e-30	1036.5	791.2	-0.39	5.53805e-05	0.000149832	1	155002630	155018522	4303	60.41	1	protein_coding	zinc finger and BTB domain containing 7B [Source:HGNC Symbol;Acc:HGNC:18668]
ENSG00000268403	AC132192.2	13.3	62.6	2.14	8.40169e-15	6.40511e-12	13.3	651.5	5.45	1.30642e-93	4.37397e-91	62.6	651.5	3.3	1.54947e-51	8.73592e-50	11	9459556	9460702	1147	49.35	-1	lncRNA	novel transcript, antisense to ZNF143
ENSG00000188895	MSL1	3177	2012.5	-0.66	9.49722e-15	7.02998e-12	3177	3619.5	0.19	0.0245096	0.0609915	2012.5	3619.5	0.85	2.13113e-23	4.13829e-22	17	40121971	40136917	7725	46.08	1	protein_coding	MSL complex subunit 1 [Source:HGNC Symbol;Acc:HGNC:27905]
ENSG00000107816	LZTS2	817	496.1	-0.72	1.27208e-14	8.5686e-12	817	606.4	-0.43	4.08523e-06	1.7023e-05	496.1	606.4	0.29	0.00270484	0.00689073	10	100996618	101007836	6547	60.49	1	protein_coding	leucine zipper tumor suppressor 2 [Source:HGNC Symbol;Acc:HGNC:29381]
ENSG00000007944	MYLIP	349.7	781.4	1.15	2.18724e-14	1.41735e-11	349.7	356.9	0.06	0.700662	0.894492	781.4	356.9	-1.09	6.78081e-13	4.06721e-12	6	16129086	16148248	3072	40.25	1	protein_coding	myosin regulatory light chain interacting protein [Source:HGNC Symbol;Acc:HGNC:21155]
ENSG00000184557	SOCS3	5359.5	1684.8	-1.65	2.43198e-14	1.58423e-11	5359.5	11173.4	1.05	1.11054e-06	5.36819e-06	1684.8	11173.4	2.71	8.52657e-36	3.31729e-34	17	78356778	78360077	2734	62.24	-1	protein_coding	suppressor of cytokine signaling 3 [Source:HGNC Symbol;Acc:HGNC:19391]
ENSG00000172086	KRCC1	805.6	464.3	-0.79	4.00116e-14	2.39561e-11	805.6	884.8	0.14	0.18652	0.334697	464.3	884.8	0.93	1.23914e-18	1.69906e-17	2	88027205	88064252	2028	39.82	-1	protein_coding	lysine rich coiled-coil 1 [Source:HGNC Symbol;Acc:HGNC:28039]
ENSG00000174738	NR1D2	1577.8	2595.3	0.72	5.41747e-14	3.33542e-11	1577.8	6247.3	1.97	3.01317e-95	1.21192e-92	2595.3	6247.3	1.25	5.51706e-40	2.64209e-38	3	23945286	23980617	5793	40.67	1	protein_coding	nuclear receptor subfamily 1 group D member 2 [Source:HGNC Symbol;Acc:HGNC:7963]
ENSG00000252690	AC105339.2	29.5	98.6	1.69	6.09355e-14	4.49874e-11	29.5	177.6	2.51	3.27919e-29	6.33506e-28	98.6	177.6	0.81	5.09082e-05	0.000168569	15	82752884	82757208	4325	38.13	1	lncRNA	TEC
ENSG00000002016	RAD52	263.9	118.9	-1.15	2.48203e-13	1.03032e-10	263.9	1279.1	2.25	9.82708e-54	6.70028e-52	118.9	1279.1	3.39	1.8029e-109	8.63924e-107	12	911736	990053	4503	45.19	-1	protein_coding	RAD52 homolog, DNA repair protein [Source:HGNC Symbol;Acc:HGNC:9824]
ENSG00000183864	TOB2	871.5	488.2	-0.84	4.1948e-13	1.67434e-10	871.5	332	-1.38	3.16995e-31	7.01782e-30	488.2	332	-0.55	5.59054e-06	1.76453e-05	22	41433494	41446801	4341	51.16	-1	protein_coding	transducer of ERBB2, 2 [Source:HGNC Symbol;Acc:HGNC:11980]
ENSG00000145911	N4BP3	134.7	340.9	1.29	3.49109e-13	1.84776e-10	134.7	83.9	-0.67	0.000537687	0.00151269	340.9	83.9	-1.96	2.03328e-25	4.16248e-24	5	178113532	178126081	5985	60.58	1	protein_coding	NEDD4 binding protein 3 [Source:HGNC Symbol;Acc:HGNC:29852]
ENSG00000215271	HOMEZ	387.2	192.7	-1.01	4.21952e-13	1.95888e-10	387.2	259.7	-0.58	3.33196e-05	0.000109215	192.7	259.7	0.43	0.002617	0.00616517	14	23272422	23299447	5549	45.43	-1	protein_coding	homeobox and leucine zipper encoding [Source:HGNC Symbol;Acc:HGNC:20164]
ENSG00000259494	MRPL46	58.8	155.7	1.37	5.50597e-13	3.39124e-10	58.8	174.8	1.52	1.53375e-15	1.28197e-14	155.7	174.8	0.16	0.382127	0.66517	15	88459477	88467390	6402	40.93	-1	protein_coding	mitochondrial ribosomal protein L46 [Source:HGNC Symbol;Acc:HGNC:1192]
ENSG00000170379	TCAF2	456.7	1028.3	1.17	2.2083e-12	9.6959e-10	456.7	780.1	0.77	4.84658e-06	2.00886e-05	1028.3	780.1	-0.4	0.0150995	0.0284694	7	143620952	143730409	6409	41.82	1	protein_coding	TRPM8 channel associated factor 2 [Source:HGNC Symbol;Acc:HGNC:26878]
ENSG00000204519	ZNF551	263.8	500.5	0.92	2.44319e-12	1.12261e-09	263.8	81.8	-1.67	1.93295e-27	3.48733e-26	500.5	81.8	-2.59	1.02577e-65	1.17476e-63	19	57681969	57717301	4703	45.44	1	protein_coding	zinc finger protein 551 [Source:HGNC Symbol;Acc:HGNC:25108]
ENSG00000120868	APAF1	1479.8	898.1	-0.72	3.99938e-12	1.54109e-09	1479.8	3118.8	1.07	5.65081e-26	1.14626e-24	898.1	3118.8	1.79	6.78335e-68	1.23772e-65	12	98645141	98735433	7908	39.48	1	protein_coding	apoptotic peptidase activating factor 1 [Source:HGNC Symbol;Acc:HGNC:576]
ENSG00000156256	USP16	1782.2	2612.3	0.55	5.023e-12	1.87688e-09	1782.2	1906.5	0.1	0.221438	0.415245	2612.3	1906.5	-0.45	1.72432e-08	1.10322e-07	21	29024629	29054488	5694	38.76	1	protein_coding	ubiquitin specific peptidase 16 [Source:HGNC Symbol;Acc:HGNC:12614]
ENSG00000269929	AL158152.1	194.6	387.5	0.99	6.10137e-12	2.36374e-09	194.6	166.2	-0.23	0.126264	0.21328	387.5	166.2	-1.22	1.92585e-16	2.18945e-15	9	94166258	94200902	4526	40.96	1	lncRNA	novel transcript
ENSG00000106546	AHR	1943.5	3544	0.86	7.18852e-12	2.53255e-09	1943.5	2231.9	0.19	0.128297	0.242038	3544	2231.9	-0.67	1.04513e-07	6.05088e-07	7	16916359	17346152	8051	36.63	1	protein_coding	aryl hydrocarbon receptor [Source:HGNC Symbol;Acc:HGNC:348]
ENSG00000121989	ACVR2A	177.2	443.8	1.3	1.08446e-11	4.30486e-09	177.2	479	1.42	1.33784e-13	8.40114e-13	443.8	479	0.12	0.520974	1	2	147844517	147930826	6448	35.46	1	protein_coding	activin A receptor type 2A [Source:HGNC Symbol;Acc:HGNC:173]
ENSG00000116273	PHF13	451.8	264.9	-0.78	1.6954e-11	4.75527e-09	451.8	986.5	1.12	3.48786e-24	5.88216e-23	264.9	986.5	1.89	1.98112e-62	2.09533e-60	1	6613731	6624030	3632	54.94	1	protein_coding	PHD finger protein 13 [Source:HGNC Symbol;Acc:HGNC:22983]
ENSG00000121486	TRMT1L	1028	610.9	-0.75	1.67485e-11	5.64079e-09	1028	2160.6	1.07	1.5999e-22	2.62308e-21	610.9	2160.6	1.82	1.48523e-60	1.15295e-58	1	185118101	185157072	4914	35.55	-1	protein_coding	tRNA methyltransferase 1 like [Source:HGNC Symbol;Acc:HGNC:16782]
ENSG00000178860	MSC	748.3	2230.2	1.56	1.72272e-11	5.65325e-09	748.3	404.1	-0.97	3.82628e-05	0.000140692	2230.2	404.1	-2.53	3.48359e-27	5.16447e-26	8	71841549	71844468	2113	58.6	-1	protein_coding	musculin [Source:HGNC Symbol;Acc:HGNC:7321]
ENSG00000198105	ZNF248	395.7	239.7	-0.72	2.64528e-11	8.59634e-09	395.7	206.7	-0.94	1.50157e-16	1.33935e-15	239.7	206.7	-0.21	0.0690876	0.157916	10	37776526	37858106	7289	39.14	-1	protein_coding	zinc finger protein 248 [Source:HGNC Symbol;Acc:HGNC:13041]
ENSG00000166886	NAB2	575.3	317.1	-0.84	2.8041e-11	9.00869e-09	575.3	550.2	-0.06	0.652526	0.851215	317.1	550.2	0.79	7.80371e-10	4.29816e-09	12	57089043	57095476	2861	59.71	1	protein_coding	NGFI-A binding protein 2 [Source:HGNC Symbol;Acc:HGNC:7627]
ENSG00000260589	STAM-AS1	10.5	42.1	1.91	1.97036e-11	1.22484e-08	10.5	118.6	3.38	1.4179e-34	3.80292e-33	42.1	118.6	1.47	2.51303e-11	1.07622e-10	10	17641284	17643878	2595	38.61	-1	lncRNA	STAM antisense RNA 1 (head to head) [Source:HGNC Symbol;Acc:HGNC:49568]
ENSG00000172081	MOB3A	2298.7	1464.2	-0.65	4.56908e-11	1.45358e-08	2298.7	2623	0.19	0.055143	0.117167	1464.2	2623	0.84	2.29331e-17	2.97909e-16	19	2071036	2096673	4145	55.69	-1	protein_coding	MOB kinase activator 3A [Source:HGNC Symbol;Acc:HGNC:29802]
ENSG00000284602	AL031432.4	38.4	96	1.29	3.69026e-11	1.49805e-08	38.4	244.6	2.61	3.19922e-43	1.27964e-41	96	244.6	1.32	1.22042e-14	8.97483e-14	1	25232586	25234775	2190	46.12	1	lncRNA	novel transcript
ENSG00000184786	TCTE3	40.7	123.8	1.58	4.66798e-11	1.85285e-08	40.7	243.3	2.48	1.67373e-25	2.65832e-24	123.8	243.3	0.9	5.15387e-05	0.000156753	6	169740109	169751587	2631	38.55	-1	protein_coding	t-complex-associated-testis-expressed 3 [Source:HGNC Symbol;Acc:HGNC:11695]
ENSG00000125740	FOSB	21.9	118	2.39	5.1838e-11	2.97012e-08	21.9	87	1.92	1.7491e-07	5.52971e-07	118	87	-0.47	0.179124	0.242077	19	45467995	45475179	5553	57.58	1	protein_coding	FosB proto-oncogene, AP-1 transcription factor subunit [Source:HGNC Symbol;Acc:HGNC:3797]
ENSG00000163659	TIPARP	827.4	1395.6	0.74	2.3368e-10	6.32823e-08	827.4	4868.2	2.53	2.66874e-106	1.67463e-103	1395.6	4868.2	1.79	3.89862e-55	3.70696e-53	3	156673235	156706770	4800	38.27	1	protein_coding	TCDD inducible poly(ADP-ribose) polymerase [Source:HGNC Symbol;Acc:HGNC:23696]
ENSG00000163606	CD200R1	165.3	83.9	-0.97	2.31261e-10	6.32823e-08	165.3	332.4	1.01	1.11858e-12	7.59693e-12	83.9	332.4	1.98	1.8411e-39	5.9623e-38	3	112921205	112975103	3890	35.84	-1	protein_coding	CD200 receptor 1 [Source:HGNC Symbol;Acc:HGNC:24235]
ENSG00000230551	AC021078.1	522.4	816.5	0.64	5.15209e-10	1.25842e-07	522.4	1944	1.88	6.19686e-77	1.24034e-74	816.5	1944	1.25	1.23527e-35	2.93642e-34	5	149494314	149504670	8636	37.36	-1	lncRNA	novel transcript
ENSG00000127993	RBM48	451.3	751.4	0.73	4.8412e-10	1.25842e-07	451.3	1619.6	1.83	4.76289e-55	3.95765e-53	751.4	1619.6	1.09	2.37337e-21	2.54601e-20	7	92528773	92540481	6829	40.17	1	protein_coding	RNA binding motif protein 48 [Source:HGNC Symbol;Acc:HGNC:21785]
ENSG00000274925	ZKSCAN2-DT	80.6	153.4	0.92	3.63396e-10	1.25842e-07	80.6	263.9	1.7	5.33534e-32	1.25997e-30	153.4	263.9	0.78	7.68477e-09	4.82502e-08	16	25257952	25261066	3115	48.73	1	lncRNA	ZKSCAN2 divergent transcript [Source:HGNC Symbol;Acc:HGNC:53912]
ENSG00000132773	TOE1	291.9	483	0.72	5.24568e-10	1.3074e-07	291.9	543.6	0.89	3.69299e-14	2.84905e-13	483	543.6	0.16	0.151632	0.255223	1	45340052	45343973	2358	52.55	1	protein_coding	target of EGR1, exonuclease [Source:HGNC Symbol;Acc:HGNC:15954]
ENSG00000147174	GCNA	120.9	50	-1.25	4.19313e-10	1.38398e-07	120.9	261.2	1.1	2.15274e-09	1.08624e-08	50	261.2	2.35	8.2987e-33	1.86796e-31	X	71578411	71613583	3621	44.7	1	protein_coding	germ cell nuclear acidic peptidase [Source:HGNC Symbol;Acc:HGNC:15805]
ENSG00000198742	SMURF1	790.8	1241.2	0.65	1.10679e-09	2.57543e-07	790.8	1173.3	0.56	1.34521e-07	6.58757e-07	1241.2	1173.3	-0.08	0.431866	0.661965	7	99027438	99144100	6276	42.72	-1	protein_coding	SMAD specific E3 ubiquitin protein ligase 1 [Source:HGNC Symbol;Acc:HGNC:16807]
ENSG00000143363	PRUNE1	480.2	318.7	-0.59	1.09554e-09	2.57543e-07	480.2	1442	1.58	1.75292e-66	2.32107e-64	318.7	1442	2.17	4.41557e-117	2.8068e-114	1	151008420	151035713	3156	46.61	1	protein_coding	prune exopolyphosphatase 1 [Source:HGNC Symbol;Acc:HGNC:13420]
ENSG00000128923	MINDY2	1004.2	666.4	-0.59	1.17419e-09	2.58545e-07	1004.2	1775	0.82	7.52911e-18	9.09865e-17	666.4	1775	1.41	2.37236e-48	1.06515e-46	15	58771192	58861900	9454	39.89	1	protein_coding	MINDY lysine 48 deubiquitinase 2 [Source:HGNC Symbol;Acc:HGNC:26954]
ENSG00000172830	SSH3	444.4	258.2	-0.78	1.18762e-09	2.7003e-07	444.4	139.7	-1.67	1.76869e-33	4.48744e-32	258.2	139.7	-0.89	3.30271e-10	2.35379e-09	11	67303478	67312607	3611	61.2	1	protein_coding	slingshot protein phosphatase 3 [Source:HGNC Symbol;Acc:HGNC:30581]
ENSG00000180626	ZNF594	280.5	148.2	-0.91	1.22204e-09	2.73066e-07	280.5	690.2	1.27	3.47663e-19	3.69117e-18	148.2	690.2	2.18	1.06692e-49	9.21991e-48	17	5179535	5191868	5300	43.9	-1	protein_coding	zinc finger protein 594 [Source:HGNC Symbol;Acc:HGNC:29392]
ENSG00000162777	DENND2D	2863.7	1978.7	-0.53	1.90001e-09	3.97092e-07	2863.7	3249.5	0.18	0.0414109	0.0898236	1978.7	3249.5	0.71	1.02562e-15	1.15292e-14	1	111185969	111204535	6677	49.53	-1	protein_coding	DENN domain containing 2D [Source:HGNC Symbol;Acc:HGNC:26192]
ENSG00000241886	AC112496.1	258.8	86.7	-1.52	1.36971e-09	4.03173e-07	258.8	46.5	-2.48	1.41415e-20	1.60641e-19	86.7	46.5	-0.95	0.000455353	0.00163807	X	30698207	30721932	562	37.46	1	lncRNA	novel transcript, sense intronic to GK
ENSG00000171163	ZNF692	474.7	274.8	-0.78	2.03846e-09	4.27681e-07	474.7	686.9	0.52	4.49511e-05	0.000147184	274.8	686.9	1.3	1.54258e-23	2.24379e-22	1	248850006	248859144	3929	54.21	-1	protein_coding	zinc finger protein 692 [Source:HGNC Symbol;Acc:HGNC:26049]
ENSG00000167524	RSKR	319.8	169.4	-0.91	2.08478e-09	4.3579e-07	319.8	215.2	-0.57	0.000194421	0.000576771	169.4	215.2	0.34	0.0287688	0.0544707	17	28607964	28614200	4663	45.98	-1	protein_coding	ribosomal protein S6 kinase related [Source:HGNC Symbol;Acc:HGNC:26314]
ENSG00000163482	STK36	444.4	277.3	-0.68	2.15849e-09	4.44036e-07	444.4	229.2	-0.95	5.77697e-16	4.26275e-15	277.3	229.2	-0.28	0.0223296	0.0470462	2	218672069	218702716	6415	46.04	1	protein_coding	serine/threonine kinase 36 [Source:HGNC Symbol;Acc:HGNC:17209]
ENSG00000112149	CD83	3029.5	7721.5	1.33	2.22648e-09	4.5639e-07	3029.5	12303.3	1.96	1.73187e-18	2.17213e-17	7721.5	12303.3	0.62	0.00518843	0.0159699	6	14117256	14136918	2384	45.18	1	protein_coding	CD83 molecule [Source:HGNC Symbol;Acc:HGNC:1703]
ENSG00000128872	TMOD2	856.7	530.6	-0.69	2.28742e-09	4.5639e-07	856.7	515.7	-0.73	3.65075e-10	2.04423e-09	530.6	515.7	-0.04	0.718514	0.920917	15	51751597	51816363	11595	41.49	1	protein_coding	tropomodulin 2 [Source:HGNC Symbol;Acc:HGNC:11872]
ENSG00000285796	AL162458.1	105.6	208.9	0.97	2.48162e-09	4.88757e-07	105.6	828.3	2.93	1.56518e-76	2.85321e-74	208.9	828.3	1.96	3.64708e-38	1.20443e-36	20	45926518	45935055	8538	51.48	-1	lncRNA	novel transcript
ENSG00000133247	KMT5C	260.7	151.8	-0.77	2.51629e-09	4.94696e-07	260.7	874.8	1.74	2.85646e-47	1.46994e-45	151.8	874.8	2.51	6.17312e-89	1.93968e-86	19	55339853	55348121	4776	64.87	1	protein_coding	lysine methyltransferase 5C [Source:HGNC Symbol;Acc:HGNC:28405]
ENSG00000237441	RGL2	895.4	600.6	-0.58	2.84407e-09	5.50913e-07	895.4	317.4	-1.49	1.40798e-47	7.31875e-46	600.6	317.4	-0.92	1.63241e-18	1.4591e-17	6	33291654	33298942	4159	56.69	-1	protein_coding	ral guanine nucleotide dissociation stimulator like 2 [Source:HGNC Symbol;Acc:HGNC:9769]
ENSG00000105514	RAB3D	365.8	174.1	-1.05	3.09144e-09	5.8239e-07	365.8	202.8	-0.79	9.47108e-06	3.34353e-05	174.1	202.8	0.26	0.150509	0.309596	19	11322068	11346270	4384	51.11	-1	protein_coding	RAB3D, member RAS oncogene family [Source:HGNC Symbol;Acc:HGNC:9779]
ENSG00000171522	PTGER4	1428.1	3359	1.17	1.96104e-09	6.14342e-07	1428.1	8161.5	2.46	2.0749e-36	7.03647e-35	3359	8161.5	1.29	3.83592e-11	3.18225e-10	5	40679915	40693735	3544	41.96	1	protein_coding	prostaglandin E receptor 4 [Source:HGNC Symbol;Acc:HGNC:9596]
ENSG00000279529	AC008764.8	36	105.2	1.51	1.73877e-09	6.60334e-07	36	137.5	1.87	1.01354e-13	7.01452e-13	105.2	137.5	0.36	0.128786	0.17304	19	16572624	16575340	2717	50.53	1	lncRNA	novel transcript, antisense to MED26
ENSG00000163472	TMEM79	208.6	108.8	-0.93	4.09493e-09	7.49144e-07	208.6	356.4	0.76	5.60399e-07	2.27693e-06	108.8	356.4	1.69	7.50931e-27	1.66248e-25	1	156282935	156293185	3032	50.78	1	protein_coding	transmembrane protein 79 [Source:HGNC Symbol;Acc:HGNC:28196]
ENSG00000173614	NMNAT1	257.4	160.1	-0.69	4.97855e-09	8.83871e-07	257.4	436.3	0.75	1.26972e-11	7.63866e-11	160.1	436.3	1.44	2.3484e-35	6.04447e-34	1	9943428	9985501	4610	46.13	1	protein_coding	nicotinamide nucleotide adenylyltransferase 1 [Source:HGNC Symbol;Acc:HGNC:17877]
ENSG00000255398	HCAR3	116.7	476.1	1.98	4.68907e-09	9.02584e-07	116.7	25.8	-2.11	8.97632e-09	4.42633e-08	476.1	25.8	-4.09	1.77543e-29	3.34298e-28	12	122714756	122716811	2056	51.07	-1	protein_coding	hydroxycarboxylic acid receptor 3 [Source:HGNC Symbol;Acc:HGNC:16824]
ENSG00000100815	TRIP11	1639.1	1030	-0.67	5.87052e-09	1.04291e-06	1639.1	5333.4	1.69	1.33086e-50	9.05988e-49	1030	5333.4	2.36	2.33365e-95	1.0922e-92	14	91965991	92040896	10372	37.97	-1	protein_coding	thyroid hormone receptor interactor 11 [Source:HGNC Symbol;Acc:HGNC:12305]
ENSG00000075292	ZNF638	3344	2353.6	-0.51	5.85713e-09	1.09132e-06	3344	6175.3	0.88	2.75053e-24	4.71595e-23	2353.6	6175.3	1.39	2.36219e-57	2.53828e-55	2	71276561	71435069	12474	38.16	1	protein_coding	zinc finger protein 638 [Source:HGNC Symbol;Acc:HGNC:17894]
ENSG00000198182	ZNF607	129.7	59	-1.12	4.86903e-09	1.10616e-06	129.7	266.4	1.02	8.7215e-09	4.3046e-08	59	266.4	2.15	6.65649e-30	1.75222e-28	19	37696371	37719761	4703	41.53	-1	protein_coding	zinc finger protein 607 [Source:HGNC Symbol;Acc:HGNC:28192]
ENSG00000169925	BRD3	1066.3	693.2	-0.61	6.75849e-09	1.12631e-06	1066.3	2733.9	1.36	7.69566e-40	3.01112e-38	693.2	2733.9	1.97	8.25003e-80	2.61285e-77	9	134030305	134068535	6885	57.61	-1	protein_coding	bromodomain containing 3 [Source:HGNC Symbol;Acc:HGNC:1104]
ENSG00000147130	ZMYM3	996.9	680.7	-0.55	8.12013e-09	1.3539e-06	996.9	969.1	-0.04	0.655831	0.951146	680.7	969.1	0.51	1.37144e-07	7.69731e-07	X	71239624	71255146	6916	53.76	-1	protein_coding	zinc finger MYM-type containing 3 [Source:HGNC Symbol;Acc:HGNC:13054]
ENSG00000168795	ZBTB5	472.4	690.9	0.55	8.64491e-09	1.42338e-06	472.4	845.8	0.84	2.28486e-18	2.30128e-17	690.9	845.8	0.29	0.00223157	0.00484802	9	37438102	37465450	4690	44.27	-1	protein_coding	zinc finger and BTB domain containing 5 [Source:HGNC Symbol;Acc:HGNC:23836]
ENSG00000253522	MIR3142HG	463.2	1954.4	1.8	1.1521e-08	1.46e-06	463.2	346.5	-0.3	0.347249	0.561522	1954.4	346.5	-2.1	3.31589e-11	2.66347e-10	5	160438594	160487426	2377	42.44	1	lncRNA	MIR3142 host gene [Source:HGNC Symbol;Acc:HGNC:51944]
ENSG00000215417	MIR17HG	95.6	230.4	1.26	6.84386e-09	1.46e-06	95.6	68.5	-0.51	0.0290894	0.059325	230.4	68.5	-1.76	6.67968e-15	5.02452e-14	13	91347820	91354579	3774	44.48	1	lncRNA	miR-17-92a-1 cluster host gene [Source:HGNC Symbol;Acc:HGNC:23564]
ENSG00000175538	KCNE3	622.9	256.5	-1.32	1.01074e-08	1.57822e-06	622.9	15.7	-5.18	2.277e-70	3.07136e-68	256.5	15.7	-3.85	2.70286e-39	8.6673e-38	11	74454841	74467729	3677	48.41	-1	protein_coding	potassium voltage-gated channel subfamily E regulatory subunit 3 [Source:HGNC Symbol;Acc:HGNC:6243]
ENSG00000163406	SLC15A2	146.7	71.4	-1.02	5.23101e-09	1.62589e-06	146.7	66.6	-1.12	7.69169e-10	3.06104e-09	71.4	66.6	-0.1	0.595271	0.655955	3	121894401	121944188	5984	39.94	1	protein_coding	solute carrier family 15 member 2 [Source:HGNC Symbol;Acc:HGNC:10921]
ENSG00000101544	ADNP2	894.5	1461.8	0.7	1.37675e-08	1.6809e-06	894.5	534.7	-0.75	3.14587e-09	1.82656e-08	1461.8	534.7	-1.46	1.06699e-30	2.98741e-29	18	80109262	80147523	5657	41.68	1	protein_coding	ADNP homeobox 2 [Source:HGNC Symbol;Acc:HGNC:23803]
ENSG00000105321	CCDC9	446.1	683.2	0.61	1.14424e-08	1.72435e-06	446.1	557.1	0.32	0.00362596	0.00888738	683.2	557.1	-0.29	0.00626397	0.0126335	19	47255980	47273701	3781	56.53	1	protein_coding	coiled-coil domain containing 9 [Source:HGNC Symbol;Acc:HGNC:24560]
ENSG00000116001	TIA1	3315.2	2249.4	-0.55	1.18097e-08	1.85693e-06	3315.2	2161.5	-0.62	2.5563e-10	1.76296e-09	2249.4	2161.5	-0.06	0.51996	0.87782	2	70209444	70248660	6607	39.67	-1	protein_coding	TIA1 cytotoxic granule associated RNA binding protein [Source:HGNC Symbol;Acc:HGNC:11802]
ENSG00000162650	ATXN7L2	156.5	281	0.84	1.38217e-08	2.24453e-06	156.5	96.6	-0.68	3.39863e-05	0.000111331	281	96.6	-1.52	1.50699e-21	2.41472e-20	1	109483479	109492804	5232	56.87	1	protein_coding	ataxin 7 like 2 [Source:HGNC Symbol;Acc:HGNC:28713]
ENSG00000078804	TP53INP2	370.5	1221.8	1.59	1.59383e-08	2.32785e-06	370.5	105.5	-1.74	1.67931e-09	9.91141e-09	1221.8	105.5	-3.33	5.87853e-31	1.11164e-29	20	34704339	34713439	4179	55.18	1	protein_coding	tumor protein p53 inducible nuclear protein 2 [Source:HGNC Symbol;Acc:HGNC:16104]
ENSG00000165312	OTUD1	1002.9	2100.4	1.05	1.61986e-08	2.49328e-06	1002.9	1877.1	0.89	1.56049e-06	6.89762e-06	2100.4	1877.1	-0.16	0.401405	0.711284	10	23439458	23442390	2933	49.91	1	protein_coding	OTU deubiquitinase 1 [Source:HGNC Symbol;Acc:HGNC:27346]
ENSG00000184402	SS18L1	715.9	501	-0.51	1.73462e-08	2.49328e-06	715.9	848.5	0.25	0.00628594	0.0145546	501	848.5	0.76	1.1227e-16	8.72513e-16	20	62143769	62182514	5150	55	1	protein_coding	SS18L1 subunit of BAF chromatin remodeling complex [Source:HGNC Symbol;Acc:HGNC:15592]
ENSG00000012211	PRICKLE3	251.5	148.7	-0.75	1.75619e-08	2.49328e-06	251.5	229.4	-0.13	0.316623	0.472981	148.7	229.4	0.62	5.82838e-06	1.97841e-05	X	49174802	49186528	3656	55.64	-1	protein_coding	prickle planar cell polarity protein 3 [Source:HGNC Symbol;Acc:HGNC:6645]
ENSG00000177125	ZBTB34	783.9	537.4	-0.55	1.88658e-08	2.62906e-06	783.9	1378.2	0.82	6.09385e-18	6.81037e-17	537.4	1378.2	1.36	1.62381e-45	6.225e-44	9	126860665	126885878	6606	43.23	1	protein_coding	zinc finger and BTB domain containing 34 [Source:HGNC Symbol;Acc:HGNC:31446]
ENSG00000267283	AC005306.1	124.5	55.7	-1.15	1.12188e-08	3.11605e-06	124.5	92.4	-0.42	0.032747	0.0648452	55.7	92.4	0.73	0.000475409	0.00109056	19	1989401	1990370	935	62.78	1	lncRNA	novel transcript, antisense to BTBD2
ENSG00000204514	ZNF814	254.8	415	0.69	2.38566e-08	3.58867e-06	254.8	110.8	-1.2	1.2884e-17	1.24247e-16	415	110.8	-1.89	1.11957e-42	5.65748e-41	19	57848731	57889074	13421	46.12	-1	protein_coding	zinc finger protein 814 [Source:HGNC Symbol;Acc:HGNC:33258]
ENSG00000135407	AVIL	167.6	73.7	-1.19	1.98961e-08	3.66027e-06	167.6	221.6	0.4	0.0516992	0.0955465	73.7	221.6	1.58	7.60808e-14	5.75838e-13	12	57797376	57818704	5889	47.57	-1	protein_coding	advillin [Source:HGNC Symbol;Acc:HGNC:14188]
ENSG00000003400	CASP10	821.5	548.4	-0.59	2.87694e-08	3.84386e-06	821.5	784.5	-0.06	0.561607	0.833667	548.4	784.5	0.52	8.68786e-07	3.00403e-06	2	201182881	201229406	7598	42.31	1	protein_coding	caspase 10 [Source:HGNC Symbol;Acc:HGNC:1500]
ENSG00000248508	SRP14-AS1	163.1	88.1	-0.88	3.89517e-08	5.16657e-06	163.1	309.5	0.93	5.31805e-10	2.89454e-09	88.1	309.5	1.8	1.57604e-30	3.15231e-29	15	40039242	40076539	5089	49.86	1	lncRNA	SRP14 antisense RNA1 (head to head) [Source:HGNC Symbol;Acc:HGNC:48619]
ENSG00000065970	FOXJ2	1238.5	778.2	-0.66	4.55951e-08	5.67896e-06	1238.5	1532.4	0.31	0.0098261	0.0267271	778.2	1532.4	0.97	1.02805e-15	7.40107e-15	12	8032716	8055517	6297	47.53	1	protein_coding	forkhead box J2 [Source:HGNC Symbol;Acc:HGNC:24818]
ENSG00000283341	AC068205.2	29.7	67.8	1.17	2.176e-08	5.71644e-06	29.7	114.9	1.92	1.27591e-20	1.4013e-19	67.8	114.9	0.75	5.66528e-05	0.000147939	11	43578889	43840030	3652	38.5	1	lncRNA	novel transcript
ENSG00000188603	CLN3	267.7	159.4	-0.74	2.80106e-08	5.77101e-06	267.7	48.8	-2.43	7.73118e-49	4.25649e-47	159.4	48.8	-1.68	1.91556e-23	3.60602e-22	16	28474111	28495575	9858	50.61	-1	protein_coding	CLN3 lysosomal/endosomal transmembrane protein, battenin [Source:HGNC Symbol;Acc:HGNC:2074]
ENSG00000010295	IFFO1	1599.9	1137.5	-0.49	4.53719e-08	5.78214e-06	1599.9	833.5	-0.94	1.15366e-24	2.16356e-23	1137.5	833.5	-0.45	1.17543e-06	6.03063e-06	12	6538375	6556083	5203	54.32	-1	protein_coding	intermediate filament family orphan 1 [Source:HGNC Symbol;Acc:HGNC:24970]
ENSG00000162065	TBC1D24	360.4	212.7	-0.76	4.63794e-08	6.43483e-06	360.4	167.4	-1.1	2.05088e-14	1.58978e-13	212.7	167.4	-0.34	0.0195344	0.0513883	16	2475051	2509560	12213	55.83	1	protein_coding	TBC1 domain family member 24 [Source:HGNC Symbol;Acc:HGNC:29203]
ENSG00000143127	ITGA10	71.2	32.7	-1.1	4.04204e-08	6.79881e-06	71.2	340.8	2.25	1.58875e-40	5.55744e-39	32.7	340.8	3.35	2.71343e-70	5.38251e-68	1	145891208	145910111	6242	48.41	-1	protein_coding	integrin subunit alpha 10 [Source:HGNC Symbol;Acc:HGNC:6135]
ENSG00000116017	ARID3A	1196.5	751.8	-0.66	5.72591e-08	6.97916e-06	1196.5	964.4	-0.32	0.00824657	0.0210639	751.8	964.4	0.34	0.00581773	0.0153295	19	925781	975939	7217	58.94	1	protein_coding	AT-rich interaction domain 3A [Source:HGNC Symbol;Acc:HGNC:3031]
ENSG00000130695	CEP85	667.7	442.7	-0.59	7.89095e-08	7.72554e-06	667.7	650.3	-0.04	0.737408	1	442.7	650.3	0.55	6.33845e-07	2.22774e-06	1	26234200	26278808	5145	44.68	1	protein_coding	centrosomal protein 85 [Source:HGNC Symbol;Acc:HGNC:25309]
ENSG00000269220	LINC00528	79.5	152.5	0.93	3.23955e-08	7.87803e-06	79.5	54.6	-0.54	0.00445073	0.0105438	152.5	54.6	-1.47	1.0709e-15	7.3068e-15	22	17777322	17779481	2160	54.86	1	lncRNA	long intergenic non-protein coding RNA 528 [Source:HGNC Symbol;Acc:HGNC:26875]
ENSG00000143322	ABL2	2413.9	4650.9	0.92	6.01879e-08	7.89165e-06	2413.9	2102.4	-0.21	0.210712	0.369916	4650.9	2102.4	-1.14	2.71166e-11	1.87287e-10	1	179099330	179229684	16689	41.31	-1	protein_coding	ABL proto-oncogene 2, non-receptor tyrosine kinase [Source:HGNC Symbol;Acc:HGNC:77]
ENSG00000105722	ERF	782	554.5	-0.5	6.85072e-08	8.09553e-06	782	655.7	-0.25	0.00631588	0.0148226	554.5	655.7	0.24	0.00955154	0.018595	19	42247569	42255128	3269	64.05	-1	protein_coding	ETS2 repressor factor [Source:HGNC Symbol;Acc:HGNC:3444]
ENSG00000141219	C17orf80	567.2	390.4	-0.54	6.22297e-08	8.09553e-06	567.2	260.5	-1.12	4.78738e-26	7.88883e-25	390.4	260.5	-0.58	8.79528e-08	6.11704e-07	17	73232233	73248947	4663	44.12	1	protein_coding	chromosome 17 open reading frame 80 [Source:HGNC Symbol;Acc:HGNC:29601]
ENSG00000185947	ZNF267	2566.2	4372.2	0.77	7.37923e-08	8.85764e-06	2566.2	6604.7	1.35	3.69602e-21	5.53477e-20	4372.2	6604.7	0.58	4.80492e-05	0.00017543	16	31873807	31917357	6284	38.78	1	protein_coding	zinc finger protein 267 [Source:HGNC Symbol;Acc:HGNC:13060]
ENSG00000168010	ATG16L2	3078.2	1862.3	-0.7	8.18039e-08	8.90913e-06	3078.2	450.9	-2.72	1.56683e-89	5.29399e-87	1862.3	450.9	-2.02	1.00155e-49	7.52067e-48	11	72814406	72843674	8519	52.71	1	protein_coding	autophagy related 16 like 2 [Source:HGNC Symbol;Acc:HGNC:25464]
ENSG00000185033	SEMA4B	901.4	585.7	-0.61	7.83667e-08	8.90913e-06	901.4	340.6	-1.38	5.20762e-31	1.13825e-29	585.7	340.6	-0.76	2.22852e-10	1.07769e-09	15	90160604	90229679	7006	50.67	1	protein_coding	semaphorin 4B [Source:HGNC Symbol;Acc:HGNC:10730]
ENSG00000158793	NIT1	760.4	520.8	-0.54	7.9075e-08	8.90913e-06	760.4	559.6	-0.44	1.72994e-05	6.67174e-05	520.8	559.6	0.1	0.316215	0.406331	1	161118086	161125445	3794	49.13	1	protein_coding	nitrilase 1 [Source:HGNC Symbol;Acc:HGNC:7828]
ENSG00000187778	MCRS1	792.8	1137.2	0.52	7.88721e-08	8.91512e-06	792.8	679.4	-0.22	0.0270208	0.0617143	1137.2	679.4	-0.74	6.03056e-14	5.09378e-13	12	49556544	49568145	3261	55.11	-1	protein_coding	microspherule protein 1 [Source:HGNC Symbol;Acc:HGNC:6960]
ENSG00000116205	TCEANC2	591.6	358.3	-0.72	8.34086e-08	9.2024e-06	591.6	699.8	0.24	0.0741194	0.150158	358.3	699.8	0.96	1.21712e-12	7.0465e-12	1	54053584	54112519	12168	42.31	1	protein_coding	transcription elongation factor A N-terminal and central domain containing 2 [Source:HGNC Symbol;Acc:HGNC:26494]
ENSG00000064012	CASP8	2145.4	3052.6	0.5	7.90273e-08	9.56474e-06	2145.4	2836.5	0.41	1.59626e-05	6.19587e-05	3052.6	2836.5	-0.1	0.299433	0.561462	2	201233443	201287711	7243	43.9	1	protein_coding	caspase 8 [Source:HGNC Symbol;Acc:HGNC:1509]
ENSG00000167747	C19orf48	386.6	614.7	0.66	9.32842e-08	1.0413e-05	386.6	233.1	-0.73	2.28347e-08	1.15762e-07	614.7	233.1	-1.39	5.33269e-27	8.80727e-26	19	50797704	50804929	3256	54.79	-1	protein_coding	chromosome 19 open reading frame 48 [Source:HGNC Symbol;Acc:HGNC:29667]
ENSG00000196456	ZNF775	136	71.8	-0.93	7.03052e-08	1.04341e-05	136	255.8	0.9	2.34063e-08	1.06883e-07	71.8	255.8	1.83	5.42272e-27	8.92215e-26	7	150368790	150398630	2541	53.8	1	protein_coding	zinc finger protein 775 [Source:HGNC Symbol;Acc:HGNC:28501]
ENSG00000125871	MGME1	680.8	471.4	-0.53	1.00664e-07	1.08399e-05	680.8	860.3	0.34	0.000577759	0.00161646	471.4	860.3	0.86	3.31673e-18	3.42511e-17	20	17969018	17991122	2231	42.67	1	protein_coding	mitochondrial genome maintenance exonuclease 1 [Source:HGNC Symbol;Acc:HGNC:16205]
ENSG00000102554	KLF5	45.5	107.2	1.25	7.498e-08	1.08399e-05	45.5	237	2.33	3.09459e-24	4.50472e-23	107.2	237	1.08	6.8121e-07	2.5745e-06	13	73054976	73077541	3679	38.99	1	protein_coding	Kruppel like factor 5 [Source:HGNC Symbol;Acc:HGNC:6349]
ENSG00000167840	ZNF232	198.2	108	-0.86	1.01335e-07	1.09408e-05	198.2	277	0.47	0.00265781	0.00647288	108	277	1.33	1.97172e-16	1.78998e-15	17	5105541	5123116	2794	50.38	-1	protein_coding	zinc finger protein 232 [Source:HGNC Symbol;Acc:HGNC:13026]
ENSG00000287697	Z99127.4	8.4	33.2	1.88	1.86005e-08	1.18393e-05	8.4	100.9	3.44	1.90294e-26	2.14504e-25	33.2	100.9	1.57	6.40337e-09	2.22538e-08	1	174998353	174999623	1271	46.11	-1	lncRNA	novel transcript, antisense to CACYBP
ENSG00000071243	ING3	597.1	993.9	0.73	1.14444e-07	1.21569e-05	597.1	1659.8	1.46	2.22325e-26	4.62549e-25	993.9	1659.8	0.73	8.57647e-08	3.33968e-07	7	120950763	120977216	5200	35.56	1	protein_coding	inhibitor of growth family member 3 [Source:HGNC Symbol;Acc:HGNC:14587]
ENSG00000185669	SNAI3	103.7	46	-1.17	5.91813e-08	1.24377e-05	103.7	45.4	-1.18	1.14155e-07	4.69852e-07	46	45.4	-0.01	0.949839	0.950037	16	88677688	88686507	1740	57.19	-1	protein_coding	snail family transcriptional repressor 3 [Source:HGNC Symbol;Acc:HGNC:18411]
ENSG00000261136	AC023908.3	28	73.4	1.36	6.28958e-08	1.30327e-05	28	103.6	1.82	3.25315e-13	1.69672e-12	73.4	103.6	0.47	0.0440742	0.059383	15	39782571	39785617	3047	44.63	1	lncRNA	novel transcript, antisense to FSIP1
ENSG00000105856	HBP1	1991.6	2726.7	0.45	1.17588e-07	1.31112e-05	1991.6	5785	1.53	6.33842e-75	1.14873e-72	2726.7	5785	1.09	6.59806e-39	3.04157e-37	7	107168961	107202522	6344	37.95	1	protein_coding	HMG-box transcription factor 1 [Source:HGNC Symbol;Acc:HGNC:23200]
ENSG00000163219	ARHGAP25	2127.6	1576.5	-0.44	1.41717e-07	1.42802e-05	2127.6	4320.1	1.02	1.30405e-35	4.18525e-34	1576.5	4320.1	1.46	6.65396e-70	1.32602e-67	2	68679601	68826833	5476	41.83	1	protein_coding	Rho GTPase activating protein 25 [Source:HGNC Symbol;Acc:HGNC:28951]
ENSG00000196453	ZNF777	294.1	421.6	0.52	1.39178e-07	1.42802e-05	294.1	757	1.36	6.15842e-44	2.65921e-42	421.6	757	0.84	1.71568e-18	1.80339e-17	7	149431363	149461062	3172	47.28	-1	protein_coding	zinc finger protein 777 [Source:HGNC Symbol;Acc:HGNC:22213]
ENSG00000164463	CREBRF	2224	3240	0.55	8.54773e-08	1.43087e-05	2224	10763.4	2.26	3.11264e-110	2.34736e-107	3240	10763.4	1.72	1.12348e-64	1.78618e-62	5	173056352	173139284	12333	41.07	1	protein_coding	CREB3 regulatory factor [Source:HGNC Symbol;Acc:HGNC:24050]
ENSG00000176105	YES1	187.5	310.7	0.72	1.30896e-07	1.43087e-05	187.5	721.9	1.94	3.51494e-47	2.01777e-45	310.7	721.9	1.22	1.39287e-20	2.59536e-19	18	721588	812546	5100	40.01	-1	protein_coding	YES proto-oncogene 1, Src family tyrosine kinase [Source:HGNC Symbol;Acc:HGNC:12841]
ENSG00000101751	POLI	985.4	631.6	-0.64	1.895e-07	1.48984e-05	985.4	601.9	-0.69	2.3334e-08	1.23839e-07	631.6	601.9	-0.05	0.673478	1	18	54269404	54321266	9471	36.47	1	protein_coding	DNA polymerase iota [Source:HGNC Symbol;Acc:HGNC:9182]
ENSG00000260942	CAPN10-DT	62.3	120.3	0.95	1.18646e-07	1.56052e-05	62.3	211.1	1.75	5.62146e-23	7.46011e-22	120.3	211.1	0.8	1.88663e-06	6.77008e-06	2	240582700	240586699	4000	54.57	-1	lncRNA	CAPN10 divergent transcript [Source:HGNC Symbol;Acc:HGNC:48839]
ENSG00000143457	GOLPH3L	395.1	217.6	-0.86	1.61872e-07	1.56331e-05	395.1	865.7	1.11	2.95266e-12	1.94861e-11	217.6	865.7	1.97	6.7848e-34	1.46709e-32	1	150646230	150697154	3334	40.09	-1	protein_coding	golgi phosphoprotein 3 like [Source:HGNC Symbol;Acc:HGNC:24882]
ENSG00000185252	ZNF74	216.4	121.1	-0.83	1.62359e-07	1.56331e-05	216.4	522.9	1.26	3.33299e-17	3.12286e-16	121.1	522.9	2.09	2.21354e-41	1.06085e-39	22	20394115	20408461	6251	50.81	1	protein_coding	zinc finger protein 74 [Source:HGNC Symbol;Acc:HGNC:13144]
ENSG00000168209	DDIT4	4146.4	1347.2	-1.49	1.66429e-07	1.67232e-05	4146.4	4300	0.08	0.77279	1	1347.2	4300	1.57	3.37414e-08	1.75061e-07	10	72273924	72276036	2054	58.64	1	protein_coding	DNA damage inducible transcript 4 [Source:HGNC Symbol;Acc:HGNC:24944]
ENSG00000115946	PNO1	408.1	605.6	0.57	1.75294e-07	1.67232e-05	408.1	393.5	-0.06	0.611025	0.854125	605.6	393.5	-0.62	1.68994e-08	1.29908e-07	2	68157888	68176238	2630	40.98	1	protein_coding	partner of NOB1 homolog [Source:HGNC Symbol;Acc:HGNC:32790]
ENSG00000119669	IRF2BPL	1045.6	660	-0.66	1.87362e-07	1.78836e-05	1045.6	1960.7	0.9	4.70661e-13	3.72791e-12	660	1960.7	1.56	2.50023e-35	9.10241e-34	14	77024543	77028708	4166	62.84	-1	protein_coding	interferon regulatory factor 2 binding protein like [Source:HGNC Symbol;Acc:HGNC:14282]
ENSG00000125814	NAPB	491.8	297.5	-0.72	1.76211e-07	1.81162e-05	491.8	511.5	0.05	0.715386	0.923826	297.5	511.5	0.77	2.97718e-08	2.17354e-07	20	23374519	23421519	5234	40.72	-1	protein_coding	NSF attachment protein beta [Source:HGNC Symbol;Acc:HGNC:15751]
ENSG00000151353	TMEM18	550.4	830.7	0.59	1.98364e-07	1.85308e-05	550.4	351.3	-0.65	4.83618e-08	2.48899e-07	830.7	351.3	-1.24	6.09518e-26	1.02422e-24	2	663877	677406	8469	51.4	-1	protein_coding	transmembrane protein 18 [Source:HGNC Symbol;Acc:HGNC:25257]
ENSG00000275437	AL121832.3	18.8	65.5	1.74	2.89776e-08	1.85308e-05	18.8	6.6	-1.36	0.000706053	0.00114873	65.5	6.6	-3.09	6.95312e-16	3.73409e-15	20	62402236	62405935	3700	59.05	-1	lncRNA	novel transcript, sense intronic to CABLES2
ENSG00000116406	EDEM3	2062.1	1363.6	-0.59	2.24223e-07	1.94706e-05	2062.1	4452.9	1.1	1.37183e-22	2.06912e-21	1363.6	4452.9	1.69	2.10874e-50	1.64262e-48	1	184690237	184754907	7792	34.39	-1	protein_coding	ER degradation enhancing alpha-mannosidase like protein 3 [Source:HGNC Symbol;Acc:HGNC:16787]
ENSG00000128000	ZNF780B	765	471.4	-0.69	2.49711e-07	2.26314e-05	765	397.4	-0.96	2.10493e-12	1.42574e-11	471.4	397.4	-0.27	0.0532827	0.0868074	19	40028260	40056231	9239	39.66	-1	protein_coding	zinc finger protein 780B [Source:HGNC Symbol;Acc:HGNC:33109]
ENSG00000172375	C2CD2L	716.9	461.8	-0.63	2.59828e-07	2.33848e-05	716.9	740.4	0.04	0.724537	0.934862	461.8	740.4	0.68	4.62133e-08	2.14954e-07	11	119102198	119118544	9216	52.4	1	protein_coding	C2CD2 like [Source:HGNC Symbol;Acc:HGNC:29000]
ENSG00000146834	MEPCE	1020.2	1504.5	0.56	2.78211e-07	2.36588e-05	1020.2	1124.9	0.14	0.193163	0.343712	1504.5	1124.9	-0.41	0.000141024	0.000378832	7	100428790	100434118	3212	58.79	1	protein_coding	methylphosphate capping enzyme [Source:HGNC Symbol;Acc:HGNC:20247]
ENSG00000204842	ATXN2	1041.8	709.7	-0.55	2.95533e-07	2.49597e-05	1041.8	1955.5	0.9	1.4583e-17	1.59002e-16	709.7	1955.5	1.45	3.8127e-42	1.21359e-40	12	111443485	111599676	16540	42.52	-1	protein_coding	ataxin 2 [Source:HGNC Symbol;Acc:HGNC:10555]
ENSG00000162851	TFB2M	253.4	379.4	0.58	2.75522e-07	2.78281e-05	253.4	260.2	0.04	0.728102	0.99972	379.4	260.2	-0.54	2.9495e-06	1.78209e-05	1	246540561	246566261	1784	41.9	-1	protein_coding	transcription factor B2, mitochondrial [Source:HGNC Symbol;Acc:HGNC:18559]
ENSG00000166166	TRMT61A	193	315	0.71	3.14252e-07	2.79685e-05	193	60.5	-1.65	3.56206e-23	4.94539e-22	315	60.5	-2.36	4.46905e-47	2.74319e-45	14	103529196	103537073	3217	64.22	1	protein_coding	tRNA methyltransferase 61A [Source:HGNC Symbol;Acc:HGNC:23790]
ENSG00000231551	AC245100.4	38.6	14.5	-1.37	2.42001e-07	2.87781e-05	38.6	242.7	2.59	9.59256e-35	2.607e-33	14.5	242.7	3.97	4.76017e-57	3.56705e-55	1	148402516	148432545	3330	42.23	1	transcribed_unprocessed_pseudogene	phosphodiesterase 4D interacting protein (PDE4DIP) pseudogene
ENSG00000126368	NR1D1	169	274.6	0.69	3.38985e-07	2.89226e-05	169	2414.8	3.8	6.94565e-187	5.05574e-183	274.6	2414.8	3.11	2.03194e-133	2.52454e-130	17	40092793	40100589	2630	56.53	-1	protein_coding	nuclear receptor subfamily 1 group D member 1 [Source:HGNC Symbol;Acc:HGNC:7962]
ENSG00000130150	MOSPD2	1063.3	755.1	-0.5	3.49318e-07	3.00709e-05	1063.3	771.2	-0.46	3.6447e-06	1.54447e-05	755.1	771.2	0.04	0.681584	1	X	14873421	14922327	5676	36.08	1	protein_coding	motile sperm domain containing 2 [Source:HGNC Symbol;Acc:HGNC:28381]
ENSG00000204371	EHMT2	1218.3	903.6	-0.43	3.762e-07	3.16755e-05	1218.3	1643.1	0.43	3.34683e-07	1.56054e-06	903.6	1643.1	0.86	3.88536e-24	4.87594e-23	6	31879759	31897687	7289	53.82	-1	protein_coding	euchromatic histone lysine methyltransferase 2 [Source:HGNC Symbol;Acc:HGNC:14129]
ENSG00000116044	NFE2L2	3694.8	6057.9	0.71	3.70232e-07	3.22413e-05	3694.8	6237.9	0.75	1.03357e-07	5.17909e-07	6057.9	6237.9	0.03	0.810084	1	2	177227595	177392697	5671	40.63	-1	protein_coding	nuclear factor, erythroid 2 like 2 [Source:HGNC Symbol;Acc:HGNC:7782]
ENSG00000140691	ARMC5	205.9	353.9	0.77	4.17367e-07	3.5229e-05	205.9	82	-1.32	1.16145e-14	8.99714e-14	353.9	82	-2.09	2.09673e-35	5.42699e-34	16	31458080	31467166	5545	58.18	1	protein_coding	armadillo repeat containing 5 [Source:HGNC Symbol;Acc:HGNC:25781]
ENSG00000106261	ZKSCAN1	2809.5	1940.1	-0.52	4.11763e-07	3.58778e-05	2809.5	3569.4	0.34	0.000913079	0.00275483	1940.1	3569.4	0.87	6.02032e-17	7.60401e-16	7	100015572	100041689	10319	44.83	1	protein_coding	zinc finger with KRAB and SCAN domains 1 [Source:HGNC Symbol;Acc:HGNC:13101]
ENSG00000279207	AC015813.6	295.1	184.5	-0.68	4.33909e-07	3.58778e-05	295.1	470.9	0.65	4.7159e-07	2.18477e-06	184.5	470.9	1.33	1.79678e-23	2.60185e-22	17	58095672	58101479	5808	36.67	1	TEC	novel transcript
ENSG00000232098	AC012313.1	121.8	67.4	-0.85	3.92807e-07	3.58778e-05	121.8	419.4	1.77	1.2467e-31	2.83461e-30	67.4	419.4	2.61	1.36425e-59	1.15618e-57	19	58404238	58408484	3417	61.03	-1	lncRNA	novel transcript
ENSG00000198780	FAM169A	257.7	431.8	0.75	5.47741e-07	3.59769e-05	257.7	1589.6	2.62	1.57111e-70	2.45178e-68	431.8	1589.6	1.87	5.82656e-38	1.61599e-36	5	74777574	74866966	6875	38.67	-1	protein_coding	family with sequence similarity 169 member A [Source:HGNC Symbol;Acc:HGNC:29138]
ENSG00000263002	ZNF234	323.3	195.1	-0.72	4.33368e-07	3.86521e-05	323.3	200.6	-0.68	3.00924e-06	1.08779e-05	195.1	200.6	0.04	0.769278	1	19	44141554	44160313	5217	41.71	1	protein_coding	zinc finger protein 234 [Source:HGNC Symbol;Acc:HGNC:13027]
ENSG00000273899	NOL12	75.8	158.6	1.05	2.29357e-07	3.86521e-05	75.8	31.2	-1.27	1.22586e-07	3.96648e-07	158.6	31.2	-2.32	2.44155e-23	2.38803e-22	22	37681673	37693476	3587	54.42	1	protein_coding	nucleolar protein 12 [Source:HGNC Symbol;Acc:HGNC:28585]
ENSG00000156162	DPY19L4	647.6	460.8	-0.49	4.89446e-07	3.8907e-05	647.6	415.9	-0.63	2.03584e-10	1.30198e-09	460.8	415.9	-0.14	0.152571	0.222832	8	94719703	94793836	7136	40.06	1	protein_coding	dpy-19 like 4 [Source:HGNC Symbol;Acc:HGNC:27829]
ENSG00000170915	PAQR8	595.7	289.9	-1.04	5.1457e-07	4.1166e-05	595.7	210.4	-1.51	7.85765e-13	5.85336e-12	289.9	210.4	-0.47	0.028029	0.0865004	6	52361421	52407777	5034	42.53	1	protein_coding	progestin and adipoQ receptor family member 8 [Source:HGNC Symbol;Acc:HGNC:15708]
ENSG00000274460	AC092119.2	30.6	71.8	1.21	2.50653e-07	4.14636e-05	30.6	85.2	1.44	9.62391e-10	4.82172e-09	71.8	85.2	0.23	0.282431	0.304001	16	21950218	21951708	1491	43.59	-1	lncRNA	novel transcript
ENSG00000162613	FUBP1	3646.2	4767.3	0.39	5.1825e-07	4.20137e-05	3646.2	2464.4	-0.56	6.619e-13	5.64118e-12	4767.3	2464.4	-0.95	4.43478e-34	1.5619e-32	1	77944055	77979110	5666	36.32	-1	protein_coding	far upstream element binding protein 1 [Source:HGNC Symbol;Acc:HGNC:4004]
ENSG00000198042	MAK16	633.7	916.4	0.53	6.71527e-07	4.20137e-05	633.7	771.5	0.28	0.0102067	0.0258155	916.4	771.5	-0.25	0.0183455	0.0338906	8	33485182	33501262	4416	39.93	1	protein_coding	MAK16 homolog [Source:HGNC Symbol;Acc:HGNC:13703]
ENSG00000271856	LINC01215	291.3	498.7	0.77	4.88034e-07	4.20137e-05	291.3	46.8	-2.62	4.22379e-44	1.80869e-42	498.7	46.8	-3.39	5.92882e-74	9.91469e-72	3	108125821	108138610	2592	40.38	1	lncRNA	long intergenic non-protein coding RNA 1215 [Source:HGNC Symbol;Acc:HGNC:49651]
ENSG00000269343	ZNF587B	413.4	678.5	0.71	5.4447e-07	4.22539e-05	413.4	165.9	-1.32	3.1377e-18	3.18193e-17	678.5	165.9	-2.03	1.58293e-41	6.0937e-40	19	57819721	57846238	5312	47.02	1	protein_coding	zinc finger protein 587B [Source:HGNC Symbol;Acc:HGNC:37142]
ENSG00000151445	VIPAS39	539.7	368.5	-0.55	5.56661e-07	4.24062e-05	539.7	708.4	0.39	0.000253536	0.000834837	368.5	708.4	0.94	8.1956e-18	6.87476e-17	14	77426675	77457952	3695	41.62	-1	protein_coding	VPS33B interacting protein, apical-basolateral polarity regulator, spe-39 homolog [Source:HGNC Symbol;Acc:HGNC:20347]
ENSG00000275835	TUBGCP5	468.8	680.9	0.55	5.66575e-07	4.30045e-05	468.8	332	-0.5	1.42418e-05	4.914e-05	680.9	332	-1.04	3.10948e-20	3.10419e-19	15	22983192	23039572	6376	43.31	-1	protein_coding	tubulin gamma complex associated protein 5 [Source:HGNC Symbol;Acc:HGNC:18600]
ENSG00000086544	ITPKC	318.8	194.4	-0.71	5.55973e-07	4.30045e-05	318.8	419.7	0.4	0.00399615	0.00832289	194.4	419.7	1.11	5.63117e-15	4.25637e-14	19	40717112	40740860	3376	51.3	1	protein_coding	inositol-trisphosphate 3-kinase C [Source:HGNC Symbol;Acc:HGNC:14897]
ENSG00000272758	AC083798.2	70.7	134.5	0.91	4.15029e-07	4.30045e-05	70.7	211.9	1.56	2.88432e-18	2.92865e-17	134.5	211.9	0.64	0.000151461	0.000607018	3	122416207	122443180	2894	39.37	1	lncRNA	novel transcript, antisense to KPNA1
ENSG00000169155	ZBTB43	1111.8	1506.4	0.44	5.49272e-07	4.52211e-05	1111.8	2594.9	1.21	2.47768e-44	1.3312e-42	1506.4	2594.9	0.78	2.29871e-19	3.39269e-18	9	126805006	126838210	7052	41.82	1	protein_coding	zinc finger and BTB domain containing 43 [Source:HGNC Symbol;Acc:HGNC:17908]
ENSG00000132326	PER2	289.6	483	0.73	6.42451e-07	4.81286e-05	289.6	688.4	1.23	4.04972e-17	3.76669e-16	483	688.4	0.5	0.000506352	0.00124251	2	238244044	238290102	6872	52.1	-1	protein_coding	period circadian regulator 2 [Source:HGNC Symbol;Acc:HGNC:8846]
ENSG00000272886	DCP1A	1512.6	1974.6	0.38	6.29015e-07	4.94526e-05	1512.6	4018.9	1.41	1.90112e-75	3.53017e-73	1974.6	4018.9	1.02	3.42361e-41	1.72153e-39	3	53283429	53347586	6102	41.18	-1	protein_coding	decapping mRNA 1A [Source:HGNC Symbol;Acc:HGNC:18714]
ENSG00000149639	SOGA1	758.9	487	-0.62	8.4305e-07	4.99944e-05	758.9	1021.8	0.44	0.000467335	0.00149236	487	1021.8	1.06	5.04573e-17	4.04924e-16	20	36777447	36863538	14975	51.51	-1	protein_coding	suppressor of glucose, autophagy associated 1 [Source:HGNC Symbol;Acc:HGNC:16111]
ENSG00000163393	SLC22A15	685.8	427.6	-0.68	6.72996e-07	5.03676e-05	685.8	316.2	-1.12	2.06062e-15	1.72897e-14	427.6	316.2	-0.43	0.00231477	0.0059646	1	115976513	116070054	5277	39.49	1	protein_coding	solute carrier family 22 member 15 [Source:HGNC Symbol;Acc:HGNC:20301]
ENSG00000137275	RIPK1	1430.1	1964.1	0.46	6.42385e-07	5.1393e-05	1430.1	1658.8	0.21	0.0201057	0.0510553	1964.1	1658.8	-0.24	0.00863554	0.0254566	6	3063991	3115187	4161	45.29	1	protein_coding	receptor interacting serine/threonine kinase 1 [Source:HGNC Symbol;Acc:HGNC:10019]
ENSG00000169220	RGS14	592.7	411.1	-0.53	9.39394e-07	5.46323e-05	592.7	871.5	0.56	1.23148e-07	5.34608e-07	411.1	871.5	1.09	4.28987e-24	5.47929e-23	5	177357924	177372596	3705	58.55	1	protein_coding	regulator of G protein signaling 14 [Source:HGNC Symbol;Acc:HGNC:9996]
ENSG00000176222	ZNF404	64.4	21.8	-1.56	1.7133e-07	5.46323e-05	64.4	26.5	-1.23	4.5193e-05	0.000102665	21.8	26.5	0.34	0.297288	0.317518	19	43872365	43901385	2477	36.81	-1	protein_coding	zinc finger protein 404 [Source:HGNC Symbol;Acc:HGNC:19417]
ENSG00000156804	FBXO32	337.1	498.5	0.56	8.00048e-07	5.7604e-05	337.1	1799.2	2.39	3.41885e-102	1.88698e-99	498.5	1799.2	1.83	1.33291e-62	1.84687e-60	8	123497889	123541206	7395	44.08	-1	protein_coding	F-box protein 32 [Source:HGNC Symbol;Acc:HGNC:16731]
ENSG00000176182	MYPOP	227.8	136.8	-0.74	5.06362e-07	5.82148e-05	227.8	106.2	-1.09	1.48522e-12	9.81979e-12	136.8	106.2	-0.36	0.0246983	0.0476272	19	45890023	45902613	1896	54.09	-1	protein_coding	Myb related transcription factor, partner of profilin [Source:HGNC Symbol;Acc:HGNC:20178]
ENSG00000131149	GSE1	1513.5	1090	-0.46	9.00946e-07	6.33542e-05	1513.5	1033.8	-0.55	7.7578e-09	4.29226e-08	1090	1033.8	-0.09	0.366067	0.446535	16	85169525	85676204	13376	56.58	1	protein_coding	Gse1 coiled-coil protein [Source:HGNC Symbol;Acc:HGNC:28979]
ENSG00000197599	CCDC154	223.5	122.3	-0.85	6.63625e-07	6.47731e-05	223.5	63	-1.78	1.75514e-21	2.1008e-20	122.3	63	-0.93	1.17791e-06	6.08231e-06	16	1434383	1444556	2726	63.98	-1	protein_coding	coiled-coil domain containing 154 [Source:HGNC Symbol;Acc:HGNC:34454]
ENSG00000204516	MICB	777.1	475.2	-0.73	9.25824e-07	6.62769e-05	777.1	3151.3	2.03	2.84065e-44	1.3804e-42	475.2	3151.3	2.75	1.02481e-78	2.00692e-76	6	31494881	31511124	2798	49.6	1	protein_coding	MHC class I polypeptide-related sequence B [Source:HGNC Symbol;Acc:HGNC:7091]
ENSG00000148634	HERC4	2011	1358.1	-0.56	1.08792e-06	7.62674e-05	2011	2029.3	0.01	0.924212	1	1358.1	2029.3	0.57	7.21258e-07	3.938e-06	10	67921899	68075348	15847	38	-1	protein_coding	HECT and RLD domain containing E3 ubiquitin protein ligase 4 [Source:HGNC Symbol;Acc:HGNC:24521]
ENSG00000072518	MARK2	1404.4	965.9	-0.54	1.06469e-06	7.62674e-05	1404.4	3007.8	1.09	9.56645e-24	1.70483e-22	965.9	3007.8	1.63	4.09558e-50	3.02127e-48	11	63838928	63911019	6154	49.65	1	protein_coding	microtubule affinity regulating kinase 2 [Source:HGNC Symbol;Acc:HGNC:3332]
ENSG00000185950	IRS2	1176.8	1937.7	0.71	1.16548e-06	7.68512e-05	1176.8	2677.2	1.19	5.1261e-16	4.98969e-15	1937.7	2677.2	0.48	0.00112619	0.00391302	13	109752695	109786583	8156	46.75	-1	protein_coding	insulin receptor substrate 2 [Source:HGNC Symbol;Acc:HGNC:6126]
ENSG00000267121	AC008105.3	1216.7	702.5	-0.78	1.43412e-06	7.91652e-05	1216.7	463.8	-1.37	9.6715e-17	9.97884e-16	702.5	463.8	-0.58	0.000417817	0.00134191	17	45190931	45222222	3894	48.52	-1	lncRNA	novel transcript, antisense to FMNL1
ENSG00000141026	MED9	217.5	355.9	0.7	1.16792e-06	8.03256e-05	217.5	272.9	0.32	0.0302845	0.0597097	355.9	272.9	-0.38	0.00843314	0.019572	17	17476994	17493221	5985	47.91	1	protein_coding	mediator complex subunit 9 [Source:HGNC Symbol;Acc:HGNC:25487]
ENSG00000165244	ZNF367	330.3	523.1	0.67	1.49189e-06	8.1487e-05	330.3	1229.1	1.89	1.33831e-42	5.23663e-41	523.1	1229.1	1.22	3.83463e-19	3.57238e-18	9	96385941	96418370	3687	42.89	-1	protein_coding	zinc finger protein 367 [Source:HGNC Symbol;Acc:HGNC:18320]
ENSG00000144026	ZNF514	778.2	524.4	-0.55	1.52243e-06	8.23507e-05	778.2	556.7	-0.48	3.63196e-05	0.000134059	524.4	556.7	0.07	0.530287	0.617578	2	95145000	95165413	9384	46.1	-1	protein_coding	zinc finger protein 514 [Source:HGNC Symbol;Acc:HGNC:25894]
ENSG00000156502	SUPV3L1	570	777	0.44	1.22635e-06	8.23507e-05	570	1115.1	0.96	4.24111e-26	8.04712e-25	777	1115.1	0.52	7.62745e-09	3.2688e-08	10	69180234	69209099	4281	41.8	1	protein_coding	Suv3 like RNA helicase [Source:HGNC Symbol;Acc:HGNC:11471]
ENSG00000197933	ZNF823	78.3	36.9	-1.06	1.10724e-06	8.23507e-05	78.3	669.6	3.04	3.25492e-57	2.5629e-55	36.9	669.6	4.1	5.22365e-88	1.43467e-85	19	11721265	11739009	2459	44.81	-1	protein_coding	zinc finger protein 823 [Source:HGNC Symbol;Acc:HGNC:30936]
ENSG00000162928	PEX13	625.2	444.9	-0.49	1.24869e-06	8.36673e-05	625.2	533.9	-0.23	0.0246442	0.0511037	444.9	533.9	0.26	0.0112361	0.0218636	2	61017225	61051990	5910	39.79	1	protein_coding	peroxisomal biogenesis factor 13 [Source:HGNC Symbol;Acc:HGNC:8855]
ENSG00000073605	GSDMB	837.9	572.7	-0.55	1.3519e-06	8.87276e-05	837.9	681.9	-0.3	0.00933815	0.0235704	572.7	681.9	0.25	0.0283862	0.0495794	17	39904595	39919854	5905	48.85	-1	protein_coding	gasdermin B [Source:HGNC Symbol;Acc:HGNC:23690]
ENSG00000143643	TTC13	719.4	490.8	-0.55	1.36797e-06	8.93243e-05	719.4	530.2	-0.44	0.000110163	0.000382152	490.8	530.2	0.11	0.363153	0.462478	1	230906243	230978875	4212	39.73	-1	protein_coding	tetratricopeptide repeat domain 13 [Source:HGNC Symbol;Acc:HGNC:26204]
ENSG00000121671	CRY2	446.8	609.7	0.45	1.3894e-06	9.14053e-05	446.8	1732.2	1.95	8.14274e-103	4.55931e-100	609.7	1732.2	1.5	9.09584e-64	8.81633e-62	11	45847118	45883248	6200	49.13	1	protein_coding	cryptochrome circadian regulator 2 [Source:HGNC Symbol;Acc:HGNC:2385]
ENSG00000232021	LEF1-AS1	15.6	45	1.49	2.13292e-07	9.58081e-05	15.6	30.2	0.9	0.00303267	0.00460972	45	30.2	-0.59	0.0315744	0.0408795	4	108167525	108258037	6080	41.04	1	lncRNA	LEF1 antisense RNA 1 [Source:HGNC Symbol;Acc:HGNC:40339]
ENSG00000117533	VAMP4	1702.2	1053.5	-0.68	1.56087e-06	9.67167e-05	1702.2	1748.5	0.02	0.910441	1	1053.5	1748.5	0.7	9.37552e-07	3.08078e-06	1	171700160	171742074	4986	36.59	-1	protein_coding	vesicle associated membrane protein 4 [Source:HGNC Symbol;Acc:HGNC:12645]
ENSG00000172216	CEBPB	10289.3	5064	-0.98	8.86977e-07	9.72533e-05	10289.3	1927.3	-2.48	1.98186e-35	6.38018e-34	5064	1927.3	-1.5	5.55232e-14	5.70377e-13	20	50190830	50192668	1839	66.23	1	protein_coding	CCAAT enhancer binding protein beta [Source:HGNC Symbol;Acc:HGNC:1834]
ENSG00000183340	JRKL	507.7	345.1	-0.56	1.38689e-06	9.86037e-05	507.7	332.1	-0.62	1.7529e-07	7.49559e-07	345.1	332.1	-0.06	0.631389	0.76727	11	96389989	96507574	3815	38.8	1	protein_coding	JRK like [Source:HGNC Symbol;Acc:HGNC:6200]
ENSG00000257815	AC025159.1	81	140.9	0.8	1.14498e-06	0.000100434	81	239.7	1.56	6.45605e-22	7.97797e-21	140.9	239.7	0.76	8.90042e-07	3.32165e-06	12	69901918	70243379	7956	38.84	-1	lncRNA	novel transcript
ENSG00000161277	THAP8	82.6	40	-1.04	7.5969e-07	0.000100907	82.6	74.3	-0.17	0.394468	0.430847	40	74.3	0.87	6.35077e-05	0.000143082	19	36034984	36054739	1803	48.98	-1	protein_coding	THAP domain containing 8 [Source:HGNC Symbol;Acc:HGNC:23191]
ENSG00000173548	SNX33	410.9	258.1	-0.67	1.59009e-06	0.000101018	410.9	74.9	-2.44	1.76608e-52	1.13143e-50	258.1	74.9	-1.78	7.20441e-28	1.25292e-26	15	75647906	75662301	8008	56.2	1	protein_coding	sorting nexin 33 [Source:HGNC Symbol;Acc:HGNC:28468]
ENSG00000177943	MAMDC4	395.5	215.2	-0.86	1.68947e-06	0.00011739	395.5	186.2	-1.05	1.01734e-08	4.83092e-08	215.2	186.2	-0.19	0.315051	0.569768	9	136850943	136860799	5490	66.28	1	protein_coding	MAM domain containing 4 [Source:HGNC Symbol;Acc:HGNC:24083]
ENSG00000129534	MIS18BP1	1921.7	1440.9	-0.42	2.04259e-06	0.000122265	1921.7	1823	-0.08	0.391424	0.615506	1440.9	1823	0.34	0.00011078	0.000451737	14	45203190	45253540	6250	37.65	-1	protein_coding	MIS18 binding protein 1 [Source:HGNC Symbol;Acc:HGNC:20190]
ENSG00000135763	URB2	314.3	458.5	0.55	1.78145e-06	0.000122393	314.3	396	0.34	0.00405764	0.0109505	458.5	396	-0.21	0.0662235	0.114838	1	229626247	229660200	5989	43.58	1	protein_coding	URB2 ribosome biogenesis homolog [Source:HGNC Symbol;Acc:HGNC:28967]
ENSG00000279048	AC080080.1	10.7	32.2	1.5	9.63965e-07	0.000122393	10.7	186.5	3.96	9.20197e-43	2.97223e-41	32.2	186.5	2.47	1.44069e-23	1.58535e-22	7	17940503	17942922	2420	42.93	1	TEC	tec
ENSG00000171865	RNASEH1	771.5	1109.1	0.52	2.05684e-06	0.000127545	771.5	360.7	-1.1	3.69811e-21	5.07897e-20	1109.1	360.7	-1.62	8.13041e-45	4.62797e-43	2	3541430	3558333	5945	44.2	-1	protein_coding	ribonuclease H1 [Source:HGNC Symbol;Acc:HGNC:18466]
ENSG00000180035	ZNF48	232.1	149.8	-0.63	1.31484e-06	0.000130288	232.1	128.6	-0.85	5.61975e-10	3.05148e-09	149.8	128.6	-0.22	0.122572	0.212567	16	30378106	30400108	3744	53.07	1	protein_coding	zinc finger protein 48 [Source:HGNC Symbol;Acc:HGNC:13114]
ENSG00000204611	ZNF616	283.7	172.4	-0.71	1.91693e-06	0.000134886	283.7	742.6	1.39	3.14611e-22	4.16634e-21	172.4	742.6	2.1	2.0846e-46	8.96846e-45	19	52113091	52139938	4907	42.23	-1	protein_coding	zinc finger protein 616 [Source:HGNC Symbol;Acc:HGNC:28062]
ENSG00000099849	RASSF7	280.2	168.2	-0.73	2.26417e-06	0.000140678	280.2	146.2	-0.94	2.98557e-09	1.49407e-08	168.2	146.2	-0.21	0.187633	0.373153	11	560404	564025	2514	69.11	1	protein_coding	Ras association domain family member 7 [Source:HGNC Symbol;Acc:HGNC:1166]
ENSG00000198920	KIAA0753	397.2	265.6	-0.57	2.28265e-06	0.00014116	397.2	343.3	-0.21	0.0904649	0.171885	265.6	343.3	0.37	0.00301666	0.0115608	17	6578147	6640711	5553	41.53	-1	protein_coding	KIAA0753 [Source:HGNC Symbol;Acc:HGNC:29110]
ENSG00000204304	PBX2	899	650.1	-0.47	2.40519e-06	0.000143841	899	481.8	-0.9	1.53577e-18	1.56455e-17	650.1	481.8	-0.43	3.1541e-05	9.16642e-05	6	32184733	32190202	4368	54.99	-1	protein_coding	PBX homeobox 2 [Source:HGNC Symbol;Acc:HGNC:8633]
ENSG00000187187	ZNF546	226.2	121	-0.89	2.20211e-06	0.000152071	226.2	772.8	1.75	3.30609e-22	3.71067e-21	121	772.8	2.64	3.84552e-46	1.63418e-44	19	39984134	40021038	9028	39.84	1	protein_coding	zinc finger protein 546 [Source:HGNC Symbol;Acc:HGNC:28671]
ENSG00000164620	RELL2	302.5	197	-0.61	2.3099e-06	0.000152823	302.5	123.6	-1.28	4.32742e-20	4.70338e-19	197	123.6	-0.67	2.80237e-06	9.84669e-06	5	141636950	141641064	2583	60	1	protein_coding	RELT like 2 [Source:HGNC Symbol;Acc:HGNC:26902]
ENSG00000213918	DNASE1	682.1	457	-0.58	2.60815e-06	0.000155769	682.1	457.5	-0.58	3.31374e-06	1.39665e-05	457	457.5	0	0.99754	1	16	3611728	3680143	13801	49.35	1	protein_coding	deoxyribonuclease 1 [Source:HGNC Symbol;Acc:HGNC:2956]
ENSG00000100664	EIF5	5592.7	7294	0.38	2.53117e-06	0.000158833	5592.7	9747.4	0.8	1.43945e-22	2.16752e-21	7294	9747.4	0.41	3.84385e-07	2.08756e-06	14	103333544	103345025	8318	44.94	1	protein_coding	eukaryotic translation initiation factor 5 [Source:HGNC Symbol;Acc:HGNC:3299]
ENSG00000220323	HIST2H2BD	124.9	246.8	0.96	2.74377e-06	0.000160344	124.9	1045.6	2.97	4.28885e-49	2.41361e-47	246.8	1045.6	2.01	2.52264e-24	3.21431e-23	1	149842875	149846486	3612	41.83	1	transcribed_unprocessed_pseudogene	histone cluster 2 H2B family member d (pseudogene) [Source:HGNC Symbol;Acc:HGNC:20517]
ENSG00000123933	MXD4	849.5	1231.3	0.52	2.87781e-06	0.000167412	849.5	1072.1	0.33	0.00322689	0.0088749	1231.3	1072.1	-0.19	0.0878045	0.137174	4	2247432	2262109	6873	62.79	-1	protein_coding	MAX dimerization protein 4 [Source:HGNC Symbol;Acc:HGNC:13906]
ENSG00000107937	GTPBP4	1453.3	2015.8	0.47	2.93878e-06	0.000170186	1453.3	1203	-0.27	0.00842816	0.0212804	2015.8	1203	-0.73	3.47033e-13	3.23044e-12	10	988434	1019932	6121	46.88	1	protein_coding	GTP binding protein 4 [Source:HGNC Symbol;Acc:HGNC:21535]
ENSG00000070961	ATP2B1	1929	3248.5	0.7	2.94889e-06	0.000181712	1929	3502.6	0.87	6.90184e-09	4.17506e-08	3248.5	3502.6	0.17	0.260997	0.518647	12	89588049	89709300	9493	36.37	-1	protein_coding	ATPase plasma membrane Ca2+ transporting 1 [Source:HGNC Symbol;Acc:HGNC:814]
ENSG00000131043	AAR2	533.7	847.8	0.67	3.09139e-06	0.000181785	533.7	705.9	0.39	0.00697008	0.016215	847.8	705.9	-0.28	0.0519899	0.100286	20	36236459	36270918	3101	47.41	1	protein_coding	AAR2 splicing factor [Source:HGNC Symbol;Acc:HGNC:15886]
ENSG00000196422	PPP1R26	223.5	126.2	-0.81	2.27447e-06	0.000181785	223.5	57.1	-1.96	1.38972e-24	2.02625e-23	126.2	57.1	-1.14	4.76296e-09	2.44022e-08	9	135479079	135488893	5307	59.96	1	protein_coding	protein phosphatase 1 regulatory subunit 26 [Source:HGNC Symbol;Acc:HGNC:29089]
ENSG00000230590	FTX	2905.2	1999	-0.55	2.89097e-06	0.000181946	2905.2	741.7	-1.97	3.66904e-61	3.87057e-59	1999	741.7	-1.42	1.33749e-32	4.18556e-31	X	73940435	74293574	41346	39.58	-1	lncRNA	FTX transcript, XIST regulator [Source:HGNC Symbol;Acc:HGNC:37190]
ENSG00000272501	AL662844.4	172.8	289.9	0.73	3.17719e-06	0.000182741	172.8	183.4	0.05	0.745401	0.959002	289.9	183.4	-0.68	2.09498e-05	6.67423e-05	6	31195200	31198037	2838	56.17	-1	lncRNA	novel transcript, antisense to HCG27
ENSG00000226328	NUP50-DT	333.7	196.7	-0.75	3.23393e-06	0.000187654	333.7	120.4	-1.45	1.18274e-17	1.10196e-16	196.7	120.4	-0.7	4.98455e-05	0.000165237	22	45133020	45163781	3141	41.42	-1	lncRNA	NUP50 divergent transcript [Source:HGNC Symbol;Acc:HGNC:50502]
ENSG00000105483	CARD8	3837.3	2484.2	-0.62	3.23457e-06	0.000188196	3837.3	5422.5	0.49	0.000261791	0.000855432	2484.2	5422.5	1.11	1.04565e-16	1.29848e-15	19	48180770	48255946	13219	44.39	-1	protein_coding	caspase recruitment domain family member 8 [Source:HGNC Symbol;Acc:HGNC:17057]
ENSG00000148814	LRRC27	140.8	82.9	-0.76	2.43256e-06	0.000188196	140.8	159.5	0.18	0.257499	0.38119	82.9	159.5	0.93	9.44825e-09	6.09544e-08	10	132332154	132381508	11500	51.67	1	protein_coding	leucine rich repeat containing 27 [Source:HGNC Symbol;Acc:HGNC:29346]
ENSG00000171988	JMJD1C	2596.4	3705.9	0.51	3.19153e-06	0.000191022	2596.4	8148.3	1.64	1.04289e-50	7.00392e-49	3705.9	8148.3	1.13	5.10359e-25	8.94786e-24	10	63167221	63521850	11162	38.11	-1	protein_coding	jumonji domain containing 1C [Source:HGNC Symbol;Acc:HGNC:12313]
ENSG00000091106	NLRC4	817.5	362.9	-1.19	3.42343e-06	0.000194559	817.5	47.6	-4.15	4.36511e-50	2.8471e-48	362.9	47.6	-2.96	4.14464e-26	6.44661e-25	2	32224453	32265732	3788	42.85	-1	protein_coding	NLR family CARD domain containing 4 [Source:HGNC Symbol;Acc:HGNC:16412]
ENSG00000164338	UTP15	478.2	697.8	0.55	3.48282e-06	0.000194559	478.2	803	0.74	5.05355e-10	3.12068e-09	697.8	803	0.19	0.106701	0.162642	5	73565443	73583380	6324	37.9	1	protein_coding	UTP15 small subunit processome component [Source:HGNC Symbol;Acc:HGNC:25758]
ENSG00000126882	FAM78A	1988	1067.8	-0.89	3.87273e-06	0.00020495	1988	1183.1	-0.77	6.80283e-05	0.000242834	1067.8	1183.1	0.12	0.530389	0.88867	9	131258076	131276510	5462	53.88	-1	protein_coding	family with sequence similarity 78 member A [Source:HGNC Symbol;Acc:HGNC:25465]
ENSG00000279088	AC022400.6	208.7	351.9	0.77	3.74519e-06	0.000210819	208.7	233.8	0.15	0.389722	0.545315	351.9	233.8	-0.63	0.000205723	0.000778594	10	73742995	73744230	1236	42.48	-1	TEC	TEC
ENSG00000179715	PCED1B	621.4	873.9	0.49	3.92893e-06	0.00021642	621.4	443.1	-0.49	8.34693e-06	3.35458e-05	873.9	443.1	-0.97	2.79519e-19	2.6219e-18	12	47079603	47236662	2618	39.92	1	protein_coding	PC-esterase domain containing 1B [Source:HGNC Symbol;Acc:HGNC:28255]
ENSG00000163877	SNIP1	520.8	813	0.64	4.14213e-06	0.00021642	520.8	2895.6	2.45	2.60336e-70	3.9644e-68	813	2895.6	1.81	1.06628e-39	3.09147e-38	1	37534449	37554293	5718	43.19	-1	protein_coding	Smad nuclear interacting protein 1 [Source:HGNC Symbol;Acc:HGNC:30587]
ENSG00000064933	PMS1	670.9	458.7	-0.54	4.10109e-06	0.000221462	670.9	570.4	-0.24	0.0433509	0.0834935	458.7	570.4	0.3	0.0110141	0.0210315	2	189784085	189877629	5454	36.81	1	protein_coding	PMS1 homolog 1, mismatch repair system component [Source:HGNC Symbol;Acc:HGNC:9121]
ENSG00000120616	EPC1	1193.7	1900.2	0.67	2.4153e-06	0.000222544	1193.7	7915.1	2.7	4.78784e-82	1.22451e-79	1900.2	7915.1	2.04	1.18092e-47	6.52129e-46	10	32267751	32378798	11286	38.9	-1	protein_coding	enhancer of polycomb homolog 1 [Source:HGNC Symbol;Acc:HGNC:19876]
ENSG00000179094	PER1	772.1	1256.1	0.69	3.87806e-06	0.000223372	772.1	13149.9	4.03	3.00459e-163	9.94111e-160	1256.1	13149.9	3.34	5.96566e-114	5.23513e-111	17	8140472	8156506	7002	58.98	-1	protein_coding	period circadian regulator 1 [Source:HGNC Symbol;Acc:HGNC:8845]
ENSG00000159200	RCAN1	550.8	1234.9	1.12	5.22353e-06	0.00022587	550.8	351.5	-0.63	0.0110257	0.0275048	1234.9	351.5	-1.75	1.5074e-12	1.14783e-11	21	34513142	34615113	6964	44.23	-1	protein_coding	regulator of calcineurin 1 [Source:HGNC Symbol;Acc:HGNC:3040]
ENSG00000067182	TNFRSF1A	1549.5	1004.3	-0.64	4.31426e-06	0.000232006	1549.5	907.6	-0.8	1.19539e-08	6.43412e-08	1004.3	907.6	-0.16	0.25987	0.353097	12	6328757	6342114	4005	54.08	-1	protein_coding	TNF receptor superfamily member 1A [Source:HGNC Symbol;Acc:HGNC:11916]
ENSG00000110697	PITPNM1	1762.6	1346.5	-0.39	4.3201e-06	0.000232049	1762.6	2280.6	0.37	1.10138e-05	4.73961e-05	1346.5	2280.6	0.76	3.20387e-19	4.55464e-18	11	67491768	67506263	6442	62.46	-1	protein_coding	phosphatidylinositol transfer protein membrane associated 1 [Source:HGNC Symbol;Acc:HGNC:9003]
ENSG00000110848	CD69	1224.6	758.8	-0.71	4.48061e-06	0.000235983	1224.6	2582.1	1.07	4.18317e-12	3.36605e-11	758.8	2582.1	1.78	1.36412e-30	2.40831e-29	12	9752486	9760901	2832	35.34	-1	protein_coding	CD69 molecule [Source:HGNC Symbol;Acc:HGNC:1694]
ENSG00000278768	BACE1-AS	210.4	124.5	-0.77	2.78351e-06	0.000237385	210.4	64.1	-1.7	3.11541e-21	3.79637e-20	124.5	64.1	-0.94	3.69266e-07	1.4414e-06	11	117288453	117293571	4680	46.86	1	lncRNA	BACE1 antisense RNA [Source:HGNC Symbol;Acc:HGNC:37125]
ENSG00000182782	HCAR2	97.6	301.2	1.58	3.3641e-06	0.000242504	97.6	14.9	-2.48	7.9601e-11	4.55596e-10	301.2	14.9	-4.06	5.9367e-27	9.72123e-26	12	122701293	122703357	2065	51.53	-1	protein_coding	hydroxycarboxylic acid receptor 2 [Source:HGNC Symbol;Acc:HGNC:24827]
ENSG00000182700	IGIP	306.5	181.9	-0.74	4.25928e-06	0.000246623	306.5	222.8	-0.47	0.00348995	0.00857992	181.9	222.8	0.27	0.104969	0.172375	5	140125937	140129392	3456	35.5	1	protein_coding	IgA inducing protein [Source:HGNC Symbol;Acc:HGNC:33847]
ENSG00000258738	AL121603.2	180.3	286.6	0.67	3.51268e-06	0.000248775	180.3	37.7	-2.22	8.98502e-33	2.15448e-31	286.6	37.7	-2.88	1.28894e-55	1.26074e-53	14	34874343	34876459	2117	52.29	1	lncRNA	novel transcript, antisense to BAZ1A
ENSG00000134452	FBH1	1404.1	1064.5	-0.4	4.56937e-06	0.000260908	1404.1	2788.6	0.98	4.70946e-30	1.12116e-28	1064.5	2788.6	1.38	4.60658e-57	4.91618e-55	10	5890203	5937594	6676	45.82	1	protein_coding	F-box DNA helicase 1 [Source:HGNC Symbol;Acc:HGNC:13620]
ENSG00000155592	ZKSCAN2	179.7	288.8	0.68	5.2e-06	0.000275078	179.7	260.5	0.53	0.000581272	0.00162559	288.8	260.5	-0.16	0.288786	0.532532	16	25236001	25257845	7884	43.05	-1	protein_coding	zinc finger with KRAB and SCAN domains 2 [Source:HGNC Symbol;Acc:HGNC:25677]
ENSG00000163516	ANKZF1	1714	1273.2	-0.44	5.62697e-06	0.000276549	1714	1150.6	-0.59	1.73331e-09	1.02127e-08	1273.2	1150.6	-0.15	0.129623	0.279984	2	219229783	219236679	6103	49.05	1	protein_coding	ankyrin repeat and zinc finger peptidyl tRNA hydrolase 1 [Source:HGNC Symbol;Acc:HGNC:25527]
ENSG00000245680	ZNF585B	325.8	211.5	-0.62	4.85732e-06	0.000276549	325.8	571.9	0.8	1.25696e-09	6.60573e-09	211.5	571.9	1.42	4.9576e-26	8.36103e-25	19	37181579	37218153	7538	42.21	-1	protein_coding	zinc finger protein 585B [Source:HGNC Symbol;Acc:HGNC:30948]
ENSG00000143079	CTTNBP2NL	461.3	257.5	-0.84	5.50748e-06	0.000284089	461.3	412.8	-0.18	0.318443	0.475035	257.5	412.8	0.65	0.000425372	0.00113735	1	112396214	112463456	7371	39.6	1	protein_coding	CTTNBP2 N-terminal like [Source:HGNC Symbol;Acc:HGNC:25330]
ENSG00000163811	WDR43	1123.2	1557.4	0.47	5.59109e-06	0.000286408	1123.2	2198.8	0.97	4.58627e-21	6.81401e-20	1557.4	2198.8	0.5	9.62076e-07	4.98704e-06	2	28894667	28948219	4103	39.27	1	protein_coding	WD repeat domain 43 [Source:HGNC Symbol;Acc:HGNC:28945]
ENSG00000100211	CBY1	142.9	84	-0.75	5.79981e-06	0.000292589	142.9	465.4	1.68	7.08622e-28	1.26241e-26	84	465.4	2.43	7.12885e-52	5.62367e-50	22	38656636	38673854	2348	47.17	1	protein_coding	chibby family member 1, beta catenin antagonist [Source:HGNC Symbol;Acc:HGNC:1307]
ENSG00000213073	AL353625.1	134.8	224.2	0.72	5.2488e-06	0.000292589	134.8	200.8	0.54	0.000688731	0.00181211	224.2	200.8	-0.17	0.27352	0.509878	6	160093082	160096212	3131	46.53	1	transcribed_processed_pseudogene	calcium binding protein P22 (CHP) pseudogene
ENSG00000261455	LINC01003	94.8	177.1	0.9	4.31531e-06	0.000292589	94.8	70.6	-0.38	0.0718626	0.132223	177.1	70.6	-1.28	4.31846e-10	3.04538e-09	7	152463786	152465549	1764	60.83	1	lncRNA	long intergenic non-protein coding RNA 1003 [Source:HGNC Symbol;Acc:HGNC:48957]
ENSG00000188779	SKOR1	12.8	33.4	1.33	2.84557e-06	0.000292589	12.8	230.4	4.07	9.31526e-53	4.40613e-51	33.4	230.4	2.74	3.80461e-33	7.49303e-32	15	67819704	67834582	4507	60.12	1	protein_coding	SKI family transcriptional corepressor 1 [Source:HGNC Symbol;Acc:HGNC:21326]
ENSG00000270681	AC095055.1	12.2	38.7	1.58	4.57874e-07	0.000292589	12.2	77.6	2.58	3.39764e-17	2.09595e-16	38.7	77.6	1.01	0.000184683	0.00039093	4	151139991	151141103	1113	36.03	1	lncRNA	novel transcript, antisense to SH3D19
ENSG00000145780	FEM1C	1259.9	1878.2	0.56	5.93624e-06	0.0003019	1259.9	1796.2	0.5	5.47498e-05	0.000197681	1878.2	1796.2	-0.06	0.629912	0.690425	5	115520908	115544775	5697	35.43	-1	protein_coding	fem-1 homolog C [Source:HGNC Symbol;Acc:HGNC:16933]
ENSG00000189266	PNRC2	1986	2668.9	0.42	5.77285e-06	0.000302571	1986	967.4	-1.04	2.15625e-27	6.52739e-26	2668.9	967.4	-1.46	6.83213e-53	6.02429e-51	1	23956839	23963462	2763	43.87	1	protein_coding	proline rich nuclear receptor coactivator 2 [Source:HGNC Symbol;Acc:HGNC:23158]
ENSG00000133246	PRAM1	676.9	387	-0.84	5.51427e-06	0.000302571	676.9	49.6	-3.7	1.28855e-68	1.83909e-66	387	49.6	-2.86	3.34651e-41	2.025e-39	19	8490056	8502640	3291	57.07	-1	protein_coding	PML-RARA regulated adaptor molecule 1 [Source:HGNC Symbol;Acc:HGNC:30091]
ENSG00000213983	AP1G2	2305.3	1734.4	-0.41	5.6368e-06	0.000304658	2305.3	1499.3	-0.62	6.55536e-12	4.80449e-11	1734.4	1499.3	-0.22	0.0183459	0.0500625	14	23559565	23568070	6897	55.18	-1	protein_coding	adaptor related protein complex 1 subunit gamma 2 [Source:HGNC Symbol;Acc:HGNC:556]
ENSG00000123329	ARHGAP9	2198.9	1732	-0.34	6.17174e-06	0.000311483	2198.9	1571.4	-0.48	2.78164e-10	1.75827e-09	1732	1571.4	-0.14	0.0671455	0.163822	12	57472264	57488814	5118	51.85	-1	protein_coding	Rho GTPase activating protein 9 [Source:HGNC Symbol;Acc:HGNC:14130]
ENSG00000118412	CASP8AP2	1306.7	884.2	-0.56	6.41706e-06	0.000311483	1306.7	2389.8	0.87	2.4644e-12	1.87678e-11	884.2	2389.8	1.43	1.45791e-30	4.0913e-29	6	89829894	89874436	8171	42.57	1	protein_coding	caspase 8 associated protein 2 [Source:HGNC Symbol;Acc:HGNC:1510]
ENSG00000197147	LRRC8B	467.3	738.2	0.67	6.62756e-06	0.000325095	467.3	1756.2	1.88	4.00083e-37	1.38809e-35	738.2	1756.2	1.21	1.40979e-16	1.10252e-15	1	89524836	89597864	8213	38.63	1	protein_coding	leucine rich repeat containing 8 VRAC subunit B [Source:HGNC Symbol;Acc:HGNC:30692]
ENSG00000268471	MIR4453HG	107.1	190.4	0.82	4.1946e-06	0.00032814	107.1	50.8	-1.08	1.0517e-07	4.67617e-07	190.4	50.8	-1.89	1.10742e-21	1.31908e-20	4	152536264	152539263	3000	43.57	1	lncRNA	MIR4453 host gene [Source:HGNC Symbol;Acc:HGNC:25288]
ENSG00000164086	DUSP7	426.8	306.9	-0.47	6.80311e-06	0.00033562	426.8	507.3	0.25	0.017198	0.0369562	306.9	507.3	0.72	1.00708e-11	1.03601e-10	3	52048919	52056571	5669	59.39	-1	protein_coding	dual specificity phosphatase 7 [Source:HGNC Symbol;Acc:HGNC:3073]
ENSG00000164938	TP53INP1	1549.9	2414.3	0.63	7.36807e-06	0.000339005	1549.9	2048.7	0.4	0.00465968	0.0124526	2414.3	2048.7	-0.23	0.0999904	0.228953	8	94925972	94949378	5643	42.48	-1	protein_coding	tumor protein p53 inducible nuclear protein 1 [Source:HGNC Symbol;Acc:HGNC:18022]
ENSG00000198743	SLC5A3	7107.2	3506.6	-1.01	6.69185e-06	0.000342457	7107.2	602.9	-3.61	1.33888e-57	1.21931e-55	3506.6	602.9	-2.6	9.54013e-31	2.83077e-29	21	34073578	34106260	11566	39.02	1	protein_coding	solute carrier family 5 member 3 [Source:HGNC Symbol;Acc:HGNC:11038]
ENSG00000157741	UBN2	1214.2	871.4	-0.48	7.6709e-06	0.000350323	1214.2	2413.9	0.99	6.32422e-21	8.63281e-20	871.4	2413.9	1.46	2.03286e-43	6.84599e-42	7	139230356	139308236	16634	39.02	1	protein_coding	ubinuclein 2 [Source:HGNC Symbol;Acc:HGNC:21931]
ENSG00000272455	AL391244.2	28.9	63.4	1.12	1.6199e-06	0.000353366	28.9	63	1.13	1.96722e-06	5.03005e-06	63.4	63	0.01	0.950263	0.815983	1	1409096	1410618	1523	49.44	1	lncRNA	novel transcript
ENSG00000197619	ZNF615	349.9	237.5	-0.55	7.37243e-06	0.000357021	349.9	674.5	0.94	2.41445e-15	2.0144e-14	237.5	674.5	1.49	1.09174e-34	4.58466e-33	19	51991332	52008230	4898	39.06	-1	protein_coding	zinc finger protein 615 [Source:HGNC Symbol;Acc:HGNC:24740]
ENSG00000100100	PIK3IP1	4189	6958.6	0.72	7.16619e-06	0.00035778	4189	9702.2	1.15	5.91265e-13	4.64976e-12	6958.6	9702.2	0.43	0.00661108	0.0206446	22	31281594	31292534	3804	51.26	-1	protein_coding	phosphoinositide-3-kinase interacting protein 1 [Source:HGNC Symbol;Acc:HGNC:24942]
ENSG00000250067	YJEFN3	122.5	72.7	-0.74	4.70451e-06	0.00035778	122.5	145.6	0.25	0.113755	0.188921	72.7	145.6	0.99	1.55117e-09	8.33649e-09	19	19528861	19537581	2959	59.04	1	protein_coding	YjeF N-terminal domain containing 3 [Source:HGNC Symbol;Acc:HGNC:24785]
ENSG00000102125	TAZ	1123.4	868.6	-0.37	7.7196e-06	0.000359261	1123.4	679.3	-0.72	2.2611e-17	2.46152e-16	868.6	679.3	-0.35	4.33866e-05	0.000183061	X	154411524	154421726	5977	56.1	1	protein_coding	tafazzin [Source:HGNC Symbol;Acc:HGNC:11577]
ENSG00000099308	MAST3	1247	730.9	-0.76	7.59084e-06	0.00036227	1247	930.3	-0.45	0.00923538	0.0233362	730.9	930.3	0.32	0.062653	0.146861	19	18097793	18151692	6772	54.87	1	protein_coding	microtubule associated serine/threonine kinase 3 [Source:HGNC Symbol;Acc:HGNC:19036]
ENSG00000136159	NUDT15	188.5	310.6	0.72	7.64017e-06	0.000363308	188.5	82.1	-1.17	4.31823e-11	2.53683e-10	310.6	82.1	-1.89	3.579e-27	8.16468e-26	13	48037726	48047221	1938	41.13	1	protein_coding	nudix hydrolase 15 [Source:HGNC Symbol;Acc:HGNC:23063]
ENSG00000163882	POLR2H	562.2	384.3	-0.54	9.85793e-06	0.0003675	562.2	1145	1.02	2.74651e-17	2.58999e-16	384.3	1145	1.56	1.50967e-37	4.03101e-36	3	184361718	184368596	3146	52.77	1	protein_coding	RNA polymerase II subunit H [Source:HGNC Symbol;Acc:HGNC:9195]
ENSG00000197056	ZMYM1	460.2	279.2	-0.72	8.01149e-06	0.0003675	460.2	986.6	1.06	1.73715e-11	1.21623e-10	279.2	986.6	1.78	8.51376e-29	1.43737e-27	1	35032172	35115859	5205	41.67	1	protein_coding	zinc finger MYM-type containing 1 [Source:HGNC Symbol;Acc:HGNC:26253]
ENSG00000181852	RNF41	1095.6	787.6	-0.47	8.31628e-06	0.000383338	1095.6	1165	0.09	0.403543	0.631214	787.6	1165	0.56	1.41465e-07	6.92093e-07	12	56202179	56221933	6533	47.86	-1	protein_coding	ring finger protein 41 [Source:HGNC Symbol;Acc:HGNC:18401]
ENSG00000204859	ZBTB48	687	485.9	-0.49	8.31004e-06	0.000383338	687	839.5	0.29	0.00884228	0.0224337	485.9	839.5	0.78	2.04113e-12	1.15969e-11	1	6579994	6589280	4510	57.77	1	protein_coding	zinc finger and BTB domain containing 48 [Source:HGNC Symbol;Acc:HGNC:4930]
ENSG00000140961	OSGIN1	122.8	194	0.65	6.08672e-06	0.000383338	122.8	182.1	0.56	0.000158225	0.00046529	194	182.1	-0.09	0.510191	0.647822	16	83931311	83966332	5558	55.7	1	protein_coding	oxidative stress induced growth inhibitor 1 [Source:HGNC Symbol;Acc:HGNC:30093]
ENSG00000280128	AL662795.2	293.6	188.8	-0.63	7.88668e-06	0.000398251	293.6	227.6	-0.35	0.014075	0.0303388	188.8	227.6	0.28	0.0519206	0.122885	6	30282349	30286054	3706	41.69	-1	TEC	TEC
ENSG00000275180	AC048341.2	40.4	90.1	1.14	4.33085e-06	0.000401918	40.4	53.8	0.4	0.119587	0.202736	90.1	53.8	-0.73	0.00308615	0.00630431	12	62603909	62604399	491	36.25	1	lncRNA	novel transcript
ENSG00000139625	MAP3K12	469.9	304.8	-0.62	8.87662e-06	0.000404859	469.9	360.2	-0.38	0.00693652	0.0138448	304.8	360.2	0.24	0.0895415	0.238987	12	53479669	53500063	7971	52.61	-1	protein_coding	mitogen-activated protein kinase kinase kinase 12 [Source:HGNC Symbol;Acc:HGNC:6851]
ENSG00000126775	ATG14	819.3	1200.1	0.55	9.48705e-06	0.000407601	819.3	2347.3	1.5	3.52263e-34	1.14517e-32	1200.1	2347.3	0.95	6.85773e-15	7.24328e-14	14	55366392	55411858	5052	41.79	-1	protein_coding	autophagy related 14 [Source:HGNC Symbol;Acc:HGNC:19962]
ENSG00000169918	OTUD7A	125.1	239.4	0.93	8.17428e-06	0.000407601	125.1	239	0.89	2.08183e-05	6.7857e-05	239.4	239	-0.04	0.862972	1	15	31475398	31870789	14331	43.36	-1	protein_coding	OTU deubiquitinase 7A [Source:HGNC Symbol;Acc:HGNC:20718]
ENSG00000173275	ZNF449	223.5	147.8	-0.6	9.11695e-06	0.00041149	223.5	323.6	0.52	7.28975e-05	0.000221374	147.8	323.6	1.12	1.05454e-16	8.9695e-16	X	135344796	135363413	5591	37.89	1	protein_coding	zinc finger protein 449 [Source:HGNC Symbol;Acc:HGNC:21039]
ENSG00000276672	AL161891.1	58.8	117.5	0.99	4.98137e-06	0.000448506	58.8	17	-1.74	2.53405e-10	1.41233e-09	117.5	17	-2.72	3.03028e-24	3.48783e-23	13	33846190	33850825	4636	39.6	1	lncRNA	novel transcript, sense intronic to RFC3
ENSG00000165861	ZFYVE1	601.9	460.8	-0.39	1.02421e-05	0.000457721	601.9	1088.3	0.85	1.19864e-23	1.95471e-22	460.8	1088.3	1.24	1.53086e-46	8.04569e-45	14	72969451	73027131	5225	45.73	-1	protein_coding	zinc finger FYVE-type containing 1 [Source:HGNC Symbol;Acc:HGNC:13180]
ENSG00000137265	IRF4	1906.2	2914.9	0.59	9.79763e-06	0.000460581	1906.2	7522.5	1.94	1.28021e-47	7.6416e-46	2914.9	7522.5	1.35	6.18898e-24	1.01683e-22	6	391752	411443	5881	48.32	1	protein_coding	interferon regulatory factor 4 [Source:HGNC Symbol;Acc:HGNC:6119]
ENSG00000120925	RNF170	565.7	397.6	-0.51	1.07424e-05	0.000470831	565.7	676.1	0.25	0.0280358	0.0635914	397.6	676.1	0.76	5.74298e-11	2.92816e-10	8	42849637	42897290	6055	42.83	-1	protein_coding	ring finger protein 170 [Source:HGNC Symbol;Acc:HGNC:25358]
ENSG00000144233	AMMECR1L	824.2	627	-0.39	1.05083e-05	0.000471783	824.2	1643.9	0.99	4.98875e-30	1.17548e-28	627	1643.9	1.39	1.34844e-55	8.59147e-54	2	127861630	127885922	4761	45.69	-1	protein_coding	AMMECR1 like [Source:HGNC Symbol;Acc:HGNC:28658]
ENSG00000170734	POLH	422.2	263	-0.68	1.06706e-05	0.000471783	422.2	419.5	-0.02	0.906351	1	263	419.5	0.66	2.13104e-05	0.000113386	6	43576150	43615660	3540	43.39	1	protein_coding	DNA polymerase eta [Source:HGNC Symbol;Acc:HGNC:9181]
ENSG00000239305	RNF103	826.7	1190.4	0.52	1.07738e-05	0.00047332	826.7	2029.3	1.28	6.70735e-28	1.40538e-26	1190.4	2029.3	0.76	4.9433e-11	2.60489e-10	2	86603398	86623866	7594	39.04	-1	protein_coding	ring finger protein 103 [Source:HGNC Symbol;Acc:HGNC:12859]
ENSG00000122482	ZNF644	1304.3	1967.5	0.59	1.13998e-05	0.000474888	1304.3	1800.8	0.44	0.00104539	0.00312887	1967.5	1800.8	-0.15	0.271133	0.518463	1	90915298	91022272	7604	36.39	-1	protein_coding	zinc finger protein 644 [Source:HGNC Symbol;Acc:HGNC:29222]
ENSG00000106780	MEGF9	3154.4	1915	-0.71	1.03761e-05	0.000477919	3154.4	729.8	-2.12	3.7769e-39	1.43167e-37	1915	729.8	-1.42	2.87178e-18	3.84383e-17	9	120600811	120714470	6300	38.18	-1	protein_coding	multiple EGF like domains 9 [Source:HGNC Symbol;Acc:HGNC:3234]
ENSG00000132535	DLG4	469.1	314.7	-0.57	1.01604e-05	0.000487239	469.1	236	-0.99	9.49845e-14	7.92154e-13	314.7	236	-0.42	0.00170276	0.00700563	17	7187169	7219841	10317	54.52	-1	protein_coding	discs large MAGUK scaffold protein 4 [Source:HGNC Symbol;Acc:HGNC:2903]
ENSG00000112763	BTN2A1	1519.7	1135.5	-0.42	1.13425e-05	0.000493105	1519.7	2323.8	0.61	8.84413e-11	5.83538e-10	1135.5	2323.8	1.02	2.10203e-27	5.13562e-26	6	26457904	26476621	3787	45.31	1	protein_coding	butyrophilin subfamily 2 member A1 [Source:HGNC Symbol;Acc:HGNC:1136]
ENSG00000166188	ZNF319	469.2	296.5	-0.65	1.4503e-05	0.000501699	469.2	650.7	0.47	0.00172087	0.00497006	296.5	650.7	1.12	1.06134e-13	6.75754e-13	16	57994668	58000453	4274	60.06	-1	protein_coding	zinc finger protein 319 [Source:HGNC Symbol;Acc:HGNC:13644]
ENSG00000174282	ZBTB4	2374.7	1699.5	-0.48	1.16321e-05	0.000502336	2374.7	1483.1	-0.69	4.62191e-10	4.23472e-09	1699.5	1483.1	-0.21	0.0618254	0.147726	17	7459366	7484263	6132	54.92	-1	protein_coding	zinc finger and BTB domain containing 4 [Source:HGNC Symbol;Acc:HGNC:23847]
ENSG00000247556	OIP5-AS1	5395.9	3862	-0.48	1.15666e-05	0.000507262	5395.9	1353.5	-1.98	2.53969e-72	4.25152e-70	3862	1353.5	-1.51	2.28286e-42	1.17842e-40	15	41283990	41309737	12673	41.46	1	lncRNA	OIP5 antisense RNA 1 [Source:HGNC Symbol;Acc:HGNC:43563]
ENSG00000115758	ODC1	1365.9	1801.4	0.4	1.12413e-05	0.000507262	1365.9	4403.7	1.69	1.65414e-78	3.8015e-76	1801.4	4403.7	1.29	4.7459e-47	3.07695e-45	2	10439968	10448327	2791	45.53	-1	protein_coding	ornithine decarboxylase 1 [Source:HGNC Symbol;Acc:HGNC:8109]
ENSG00000269399	AC008764.6	15.7	41.4	1.34	5.71906e-06	0.000507262	15.7	120.8	2.83	4.74448e-23	4.83146e-22	41.4	120.8	1.49	8.46911e-09	3.34216e-08	19	16542746	16544814	2069	47.66	1	lncRNA	novel transcript
ENSG00000163683	SMIM14	1071.8	766.7	-0.48	1.49415e-05	0.000508393	1071.8	791.7	-0.42	0.000169197	0.000578205	766.7	791.7	0.06	0.592589	0.852865	4	39546336	39638902	6527	41.4	-1	protein_coding	small integral membrane protein 14 [Source:HGNC Symbol;Acc:HGNC:27321]
ENSG00000214941	ZSWIM7	323.1	224.4	-0.52	1.25811e-05	0.000534441	323.1	384.6	0.25	0.0307172	0.0622732	224.4	384.6	0.77	1.12096e-10	1.02813e-09	17	15976560	15999717	2559	44.09	-1	protein_coding	zinc finger SWIM-type containing 7 [Source:HGNC Symbol;Acc:HGNC:26993]
ENSG00000170852	KBTBD2	1676.8	2178.8	0.38	1.24412e-05	0.000539948	1676.8	1446.4	-0.21	0.0145443	0.0355605	2178.8	1446.4	-0.59	1.22224e-11	1.03861e-10	7	32868172	32894131	4850	41.11	-1	protein_coding	kelch repeat and BTB domain containing 2 [Source:HGNC Symbol;Acc:HGNC:21751]
ENSG00000129245	FXR2	913	645.8	-0.49	1.31155e-05	0.00055009	913	1281.9	0.49	9.79996e-06	3.92085e-05	645.8	1281.9	0.98	2.23101e-18	3.00911e-17	17	7591230	7614897	4357	48.1	-1	protein_coding	FMR1 autosomal homolog 2 [Source:HGNC Symbol;Acc:HGNC:4024]
ENSG00000224934	AL391684.1	55.4	118.5	1.06	8.14861e-06	0.00055009	55.4	269.5	2.19	1.12128e-20	1.2897e-19	118.5	269.5	1.13	6.27418e-07	3.23118e-06	10	99430919	99463259	8535	41.07	1	lncRNA	novel transcript
ENSG00000214279	SCART1	387.2	240.3	-0.66	1.37334e-05	0.000574009	387.2	308.7	-0.28	0.0686879	0.135117	240.3	308.7	0.39	0.0129874	0.0267088	10	133453928	133523558	8015	45.97	1	protein_coding	scavenger receptor family member expressed on T cells 1 [Source:HGNC Symbol;Acc:HGNC:32411]
ENSG00000125846	ZNF133	268	173	-0.64	1.2479e-05	0.000574009	268	540.1	0.98	2.58598e-12	1.73996e-11	173	540.1	1.62	2.08602e-29	3.92363e-28	20	18288283	18316996	5426	40.41	1	protein_coding	zinc finger protein 133 [Source:HGNC Symbol;Acc:HGNC:12917]
ENSG00000189195	BTBD8	165.2	100.2	-0.71	1.28048e-05	0.000584588	165.2	561.2	1.74	2.00318e-30	4.18655e-29	100.2	561.2	2.45	1.83191e-54	1.2945e-52	1	92080305	92184725	6887	38.18	1	protein_coding	BTB domain containing 8 [Source:HGNC Symbol;Acc:HGNC:21019]
ENSG00000105447	GRWD1	458.9	666.4	0.54	1.45283e-05	0.000594046	458.9	568.7	0.31	0.014899	0.0319231	666.4	568.7	-0.23	0.0623052	0.0996969	19	48445841	48457022	5627	55.81	1	protein_coding	glutamate rich WD repeat containing 1 [Source:HGNC Symbol;Acc:HGNC:21270]
ENSG00000062725	APPBP2	1177.9	937.8	-0.33	1.44663e-05	0.00059435	1177.9	1848.2	0.65	3.36455e-18	3.81222e-17	937.8	1848.2	0.98	1.7286e-38	4.7151e-37	17	60443158	60526242	9890	39.71	-1	protein_coding	amyloid beta precursor protein binding protein 2 [Source:HGNC Symbol;Acc:HGNC:622]
ENSG00000105849	TWISTNB	641.3	970.5	0.59	1.44644e-05	0.00059435	641.3	754.6	0.22	0.104117	0.203822	970.5	754.6	-0.37	0.00718132	0.0214793	7	19695461	19709037	3948	36.19	-1	protein_coding	TWIST neighbor [Source:HGNC Symbol;Acc:HGNC:18027]
ENSG00000244055	AC007566.1	337.4	238.4	-0.5	1.45376e-05	0.00059435	337.4	1446.7	2.09	8.24528e-81	1.73412e-78	238.4	1446.7	2.59	8.30781e-118	6.00297e-115	7	92457564	92495601	5690	42.46	1	lncRNA	novel transcript, antisense to ERVW-1 and PEX1
ENSG00000244171	PBX2P1	322.4	223.1	-0.53	1.44638e-05	0.00059435	322.4	196.8	-0.71	1.82702e-08	8.60835e-08	223.1	196.8	-0.18	0.158208	0.24554	3	143176327	143177617	1291	59.18	1	processed_pseudogene	PBX homeobox 2 pseudogene 1 [Source:HGNC Symbol;Acc:HGNC:8635]
ENSG00000170345	FOS	1433.7	490.7	-1.49	1.46999e-05	0.000599096	1433.7	541.9	-1.34	0.000105987	0.000369594	490.7	541.9	0.16	0.650707	0.736818	14	75278826	75282230	3186	54.04	1	protein_coding	Fos proto-oncogene, AP-1 transcription factor subunit [Source:HGNC Symbol;Acc:HGNC:3796]
ENSG00000196371	FUT4	558.6	822.2	0.54	1.48721e-05	0.000606014	558.6	43.5	-3.64	1.44753e-101	6.80707e-99	822.2	43.5	-4.18	9.46069e-135	1.26936e-131	11	94543840	94549898	6059	49.18	1	protein_coding	fucosyltransferase 4 [Source:HGNC Symbol;Acc:HGNC:4015]
ENSG00000164930	FZD6	97.6	157.7	0.72	1.18289e-05	0.000646636	97.6	133.3	0.44	0.0109165	0.023757	157.7	133.3	-0.29	0.0808917	0.137149	8	103298433	103332866	4065	37.65	1	protein_coding	frizzled class receptor 6 [Source:HGNC Symbol;Acc:HGNC:4044]
ENSG00000130513	GDF15	116.8	45.2	-1.2	1.45314e-05	0.00064692	116.8	717.2	2.57	6.78306e-23	9.25881e-22	45.2	717.2	3.76	5.76858e-44	3.90606e-42	19	18374731	18389176	2087	51.93	1	protein_coding	growth differentiation factor 15 [Source:HGNC Symbol;Acc:HGNC:30142]
ENSG00000143751	SDE2	703.7	927.2	0.4	1.60732e-05	0.000648857	703.7	2130.7	1.59	4.16937e-69	6.09415e-67	927.2	2130.7	1.2	1.66097e-40	5.04193e-39	1	225982702	225999343	3987	40.61	-1	protein_coding	SDE2 telomere maintenance homolog [Source:HGNC Symbol;Acc:HGNC:26643]
ENSG00000270012	AC232271.1	92	151.5	0.72	1.19617e-05	0.000654044	92	101.9	0.14	0.420466	0.595271	151.5	101.9	-0.58	0.000543168	0.00199719	X	49273054	49275768	2715	49.5	1	lncRNA	novel transcript
ENSG00000198455	ZXDB	385.2	525.2	0.45	1.63189e-05	0.000663432	385.2	541.3	0.49	3.08139e-06	1.15258e-05	525.2	541.3	0.04	0.679508	0.751291	X	57591652	57597545	5894	46.1	1	protein_coding	zinc finger X-linked duplicated B [Source:HGNC Symbol;Acc:HGNC:13199]
ENSG00000133895	MEN1	756.5	561.7	-0.43	2.08891e-05	0.000667026	756.5	1164.3	0.62	3.19838e-10	2.01691e-09	561.7	1164.3	1.05	9.56209e-26	1.34919e-24	11	64803510	64811294	4921	57.78	-1	protein_coding	menin 1 [Source:HGNC Symbol;Acc:HGNC:7010]
ENSG00000015479	MATR3	130	201.7	0.63	1.26472e-05	0.000692945	130	156.6	0.26	0.081875	0.143904	201.7	156.6	-0.37	0.0113807	0.0327896	5	139293674	139331677	12064	38.77	1	protein_coding	matrin 3 [Source:HGNC Symbol;Acc:HGNC:6912]
ENSG00000100767	PAPLN	1675.3	974.2	-0.79	1.78622e-05	0.00070794	1675.3	91.9	-4.18	1.85003e-95	7.74253e-93	974.2	91.9	-3.39	4.72316e-63	5.77523e-61	14	73237497	73274640	7699	55.23	1	protein_coding	papilin, proteoglycan like sulfated glycoprotein [Source:HGNC Symbol;Acc:HGNC:19262]
ENSG00000146963	LUC7L2	1053.8	1445.2	0.45	1.81004e-05	0.000722175	1053.8	2296.3	1.11	3.05746e-26	5.73287e-25	1445.2	2296.3	0.66	2.40781e-10	1.15765e-09	7	139340359	139423457	6316	40.36	1	protein_coding	LUC7 like 2, pre-mRNA splicing factor [Source:HGNC Symbol;Acc:HGNC:21608]
ENSG00000204282	TNRC6C-AS1	562.1	369.8	-0.6	1.81476e-05	0.000722175	562.1	32.1	-4.06	3.00097e-100	1.33487e-97	369.8	32.1	-3.46	1.51601e-72	2.37926e-70	17	78107398	78111799	4402	52.98	-1	lncRNA	TNRC6C antisense RNA 1 [Source:HGNC Symbol;Acc:HGNC:44360]
ENSG00000189298	ZKSCAN3	179.7	109.8	-0.7	1.82907e-05	0.000722175	179.7	566.2	1.63	7.58754e-26	1.21416e-24	109.8	566.2	2.33	3.87562e-48	1.85325e-46	6	28349947	28369172	4804	45	1	protein_coding	zinc finger with KRAB and SCAN domains 3 [Source:HGNC Symbol;Acc:HGNC:13853]
ENSG00000164291	ARSK	173.9	110.5	-0.64	1.81303e-05	0.000722175	173.9	389.5	1.16	2.66359e-16	2.29355e-15	110.5	389.5	1.8	1.09977e-34	3.72804e-33	5	95555101	95605102	4325	36.73	1	protein_coding	arylsulfatase family member K [Source:HGNC Symbol;Acc:HGNC:25239]
ENSG00000163938	GNL3	1110.4	1495.6	0.43	1.90677e-05	0.000735034	1110.4	2325.6	1.07	2.49709e-26	4.80485e-25	1495.6	2325.6	0.64	1.95239e-10	9.29579e-10	3	52681156	52694497	3238	43.19	1	protein_coding	G protein nucleolar 3 [Source:HGNC Symbol;Acc:HGNC:29931]
ENSG00000162419	GMEB1	626.1	843	0.43	1.98128e-05	0.000771098	626.1	681.4	0.12	0.233433	0.404253	843	681.4	-0.31	0.00246531	0.006969	1	28668732	28719353	6459	45.96	1	protein_coding	glucocorticoid modulatory element binding protein 1 [Source:HGNC Symbol;Acc:HGNC:4370]
ENSG00000126858	RHOT1	1126.7	820.8	-0.45	2.04716e-05	0.000782757	1126.7	1471.8	0.38	0.000292977	0.000956658	820.8	1471.8	0.84	4.05995e-15	2.73311e-14	17	32142454	32253374	6516	42.18	1	protein_coding	ras homolog family member T1 [Source:HGNC Symbol;Acc:HGNC:21168]
ENSG00000116138	DNAJC16	747.1	555.8	-0.42	2.06071e-05	0.000782757	747.1	1397.1	0.9	2.21168e-20	2.88509e-19	555.8	1397.1	1.32	3.43596e-41	1.44297e-39	1	15526813	15592379	8563	44.67	1	protein_coding	DnaJ heat shock protein family (Hsp40) member C16 [Source:HGNC Symbol;Acc:HGNC:29157]
ENSG00000135632	SMYD5	400.3	550.8	0.46	1.83921e-05	0.000782757	400.3	395.7	-0.03	0.8073	1	550.8	395.7	-0.49	8.50932e-06	2.84559e-05	2	73214222	73227221	3364	50.95	1	protein_coding	SMYD family member 5 [Source:HGNC Symbol;Acc:HGNC:16258]
ENSG00000184545	DUSP8	110.2	219.3	0.91	2.00265e-05	0.000782757	110.2	637	2.52	2.05373e-33	5.17775e-32	219.3	637	1.62	2.9728e-15	2.49512e-14	11	1554051	1572271	4960	64.56	-1	protein_coding	dual specificity phosphatase 8 [Source:HGNC Symbol;Acc:HGNC:3074]
ENSG00000188428	BLOC1S5	439.9	321.5	-0.45	2.02199e-05	0.000787978	439.9	986.2	1.16	2.78963e-30	6.65761e-29	321.5	986.2	1.61	1.30743e-54	9.3408e-53	6	8013567	8064396	3297	39.98	-1	protein_coding	biogenesis of lysosomal organelles complex 1 subunit 5 [Source:HGNC Symbol;Acc:HGNC:18561]
ENSG00000182022	CHST15	1985.6	1404.3	-0.5	2.11506e-05	0.0008194	1985.6	698.2	-1.52	1.04348e-36	3.52294e-35	1404.3	698.2	-1.02	2.74017e-17	2.1993e-16	10	124007668	124093598	6543	50.24	-1	protein_coding	carbohydrate sulfotransferase 15 [Source:HGNC Symbol;Acc:HGNC:18137]
ENSG00000180539	C9orf139	114.4	58.4	-0.97	1.05777e-05	0.0008194	114.4	12.7	-3.07	1.1109e-26	1.80376e-25	58.4	12.7	-2.1	7.26779e-13	3.4116e-12	9	137027464	137037957	4990	64.18	1	lncRNA	chromosome 9 open reading frame 139 [Source:HGNC Symbol;Acc:HGNC:31426]
ENSG00000166845	C18orf54	238.8	153.5	-0.64	1.60464e-05	0.000823168	238.8	121.7	-0.97	3.62078e-10	1.95318e-09	153.5	121.7	-0.33	0.035909	0.0666	18	54357906	54385218	6175	34.78	1	protein_coding	chromosome 18 open reading frame 54 [Source:HGNC Symbol;Acc:HGNC:13796]
ENSG00000070501	POLB	426.1	281.9	-0.6	2.19189e-05	0.000830619	426.1	467.1	0.13	0.366481	0.563956	281.9	467.1	0.73	3.25463e-07	1.27815e-06	8	42338454	42371808	4106	40.44	1	protein_coding	DNA polymerase beta [Source:HGNC Symbol;Acc:HGNC:9174]
ENSG00000167721	TSR1	1082.7	1432	0.4	2.22152e-05	0.000848172	1082.7	782.8	-0.46	2.14958e-06	9.25363e-06	1432	782.8	-0.86	4.57896e-19	6.43561e-18	17	2322503	2337507	5545	45.82	-1	protein_coding	TSR1 ribosome maturation factor [Source:HGNC Symbol;Acc:HGNC:25542]
ENSG00000090432	MUL1	610.8	843.8	0.47	2.81484e-05	0.000848172	610.8	1155.2	0.91	2.41994e-16	2.43639e-15	843.8	1155.2	0.45	5.31339e-05	0.000224778	1	20499448	20508151	2428	47.5	-1	protein_coding	mitochondrial E3 ubiquitin protein ligase 1 [Source:HGNC Symbol;Acc:HGNC:25762]
ENSG00000170260	ZNF212	362.9	501.6	0.46	2.25746e-05	0.000848172	362.9	606	0.73	2.1693e-11	1.50634e-10	501.6	606	0.27	0.0120883	0.0228678	7	149239651	149255606	3179	45.76	1	protein_coding	zinc finger protein 212 [Source:HGNC Symbol;Acc:HGNC:13004]
ENSG00000141569	TRIM65	816.4	545	-0.58	2.30779e-05	0.000851168	816.4	654	-0.33	0.0160165	0.034126	545	654	0.25	0.0719934	0.115233	17	75880335	75896951	3900	54.86	-1	protein_coding	tripartite motif containing 65 [Source:HGNC Symbol;Acc:HGNC:27316]
ENSG00000168386	FILIP1L	17.3	50.3	1.48	3.43724e-06	0.000851168	17.3	20.1	0.21	0.53919	0.458786	50.3	20.1	-1.27	9.39999e-05	0.000158592	3	99830141	100114513	5903	38.55	-1	protein_coding	filamin A interacting protein 1 like [Source:HGNC Symbol;Acc:HGNC:24589]
ENSG00000037637	FBXO42	767.1	592.9	-0.37	2.27405e-05	0.000860739	767.1	1673.2	1.12	7.86036e-40	3.05966e-38	592.9	1673.2	1.49	2.26937e-67	3.91764e-65	1	16246840	16352480	9009	43.86	-1	protein_coding	F-box protein 42 [Source:HGNC Symbol;Acc:HGNC:29249]
ENSG00000204650	LINC02210	407.9	288.9	-0.51	2.19063e-05	0.000894079	407.9	161.4	-1.34	1.3826e-25	2.21264e-24	288.9	161.4	-0.83	1.40043e-10	7.58221e-10	17	45620328	45655156	15578	46.27	1	transcribed_unitary_pseudogene	long intergenic non-protein coding RNA 2210 [Source:HGNC Symbol;Acc:HGNC:26327]
ENSG00000180758	GPR157	706	486.8	-0.54	2.4764e-05	0.000905526	706	743.3	0.05	0.72244	0.918985	486.8	743.3	0.58	5.57113e-06	2.06227e-05	1	9100305	9129102	5304	49.97	-1	protein_coding	G protein-coupled receptor 157 [Source:HGNC Symbol;Acc:HGNC:23687]
ENSG00000099992	TBC1D10A	350.9	240.4	-0.54	2.24578e-05	0.00094996	350.9	466.3	0.4	0.00142426	0.00320786	240.4	466.3	0.95	1.77124e-13	1.19808e-12	22	30291990	30327046	7047	52.5	-1	protein_coding	TBC1 domain family member 10A [Source:HGNC Symbol;Acc:HGNC:23609]
ENSG00000142065	ZFP14	452.6	329.5	-0.46	2.60496e-05	0.000961968	452.6	280.8	-0.68	1.33619e-09	7.11161e-09	329.5	280.8	-0.22	0.049974	0.144091	19	36334453	36379201	7819	42.69	-1	protein_coding	ZFP14 zinc finger protein [Source:HGNC Symbol;Acc:HGNC:29312]
ENSG00000271643	AC112220.2	76.6	141.2	0.86	1.32804e-05	0.000978937	76.6	42.6	-0.81	0.000305946	0.000659598	141.2	42.6	-1.67	1.55251e-14	9.36054e-14	3	33793644	33798539	4524	38.5	-1	lncRNA	novel transcript
ENSG00000078237	TIGAR	278	165.6	-0.74	2.72187e-05	0.000996491	278	242.3	-0.21	0.23782	0.366976	165.6	242.3	0.53	0.00292024	0.00682156	12	4307763	4360028	9444	41.85	1	protein_coding	TP53 induced glycolysis regulatory phosphatase [Source:HGNC Symbol;Acc:HGNC:1185]
ENSG00000197375	SLC22A5	402.4	259	-0.65	2.53718e-05	0.00101802	402.4	143.9	-1.5	2.44752e-20	2.8054e-19	259	143.9	-0.85	2.346e-07	9.33679e-07	5	132369752	132395614	12788	48.32	1	protein_coding	solute carrier family 22 member 5 [Source:HGNC Symbol;Acc:HGNC:10969]
ENSG00000172005	MAL	244.5	373.8	0.64	2.53642e-05	0.00101817	244.5	292.1	0.3	0.0555025	0.105506	373.8	292.1	-0.35	0.024378	0.0508259	2	95025677	95053992	1453	52.06	1	protein_coding	mal, T cell differentiation protein [Source:HGNC Symbol;Acc:HGNC:6817]
ENSG00000123815	COQ8B	476.7	341.1	-0.48	3.51741e-05	0.00102249	476.7	626	0.39	0.000516868	0.00162187	341.1	626	0.87	4.24642e-14	2.73589e-13	19	40691530	40718207	5487	52.66	-1	protein_coding	coenzyme Q8B [Source:HGNC Symbol;Acc:HGNC:19041]
ENSG00000101146	RAE1	598.1	854.4	0.51	2.87457e-05	0.00102763	598.1	748.2	0.32	0.0100482	0.0252856	854.4	748.2	-0.19	0.113825	0.172253	20	57351223	57379211	5642	44.53	1	protein_coding	ribonucleic acid export 1 [Source:HGNC Symbol;Acc:HGNC:9828]
ENSG00000225697	SLC26A6	1076.5	696.5	-0.64	2.8606e-05	0.00103101	1076.5	274.8	-1.91	3.60174e-34	9.47661e-33	696.5	274.8	-1.28	5.63437e-16	4.13552e-15	3	48625723	48635493	6373	59.37	-1	protein_coding	solute carrier family 26 member 6 [Source:HGNC Symbol;Acc:HGNC:14472]
ENSG00000163462	TRIM46	104.9	46.1	-1.15	1.40825e-05	0.00103101	104.9	29.7	-1.77	3.95779e-10	2.05126e-09	46.1	29.7	-0.62	0.0345192	0.0537048	1	155173787	155184971	4533	57.8	1	protein_coding	tripartite motif containing 46 [Source:HGNC Symbol;Acc:HGNC:19019]
ENSG00000260495	AC009148.1	5.5	21.5	1.79	6.79299e-06	0.00107404	5.5	118.1	4.14	1.70912e-27	2.04784e-26	21.5	118.1	2.35	2.60736e-13	1.27434e-12	16	81310731	81313423	2693	42.41	-1	lncRNA	novel transcript, antisense to GAN
ENSG00000161298	ZNF382	211.2	133.6	-0.65	2.23852e-05	0.00109211	211.2	130.2	-0.69	1.30625e-05	4.43636e-05	133.6	130.2	-0.04	0.824358	1	19	36604817	36634114	11319	41.92	1	protein_coding	zinc finger protein 382 [Source:HGNC Symbol;Acc:HGNC:17409]
ENSG00000106100	NOD1	721	511.1	-0.49	3.08632e-05	0.00110519	721	659.8	-0.13	0.265654	0.402811	511.1	659.8	0.36	0.00252878	0.00647635	7	30424527	30478784	6820	46.77	-1	protein_coding	nucleotide binding oligomerization domain containing 1 [Source:HGNC Symbol;Acc:HGNC:16390]
ENSG00000115904	SOS1	3167.3	2089.3	-0.6	3.07683e-05	0.00112624	3167.3	6126.9	0.93	6.86799e-11	4.57803e-10	2089.3	6126.9	1.53	1.21837e-26	2.8599e-25	2	38981396	39124345	9263	37.8	-1	protein_coding	SOS Ras/Rac guanine nucleotide exchange factor 1 [Source:HGNC Symbol;Acc:HGNC:11187]
ENSG00000181004	BBS12	144.3	88.4	-0.7	1.98092e-05	0.00112934	144.3	109.9	-0.39	0.0194093	0.0398425	88.4	109.9	0.31	0.0666959	0.15856	4	122732702	122744942	3431	39.69	1	protein_coding	Bardet-Biedl syndrome 12 [Source:HGNC Symbol;Acc:HGNC:26648]
ENSG00000176593	AC008969.1	125.8	199.4	0.67	1.98832e-05	0.00113046	125.8	66.3	-0.9	4.00624e-07	1.65334e-06	199.4	66.3	-1.56	1.69388e-19	1.90087e-18	19	58002061	58011232	9172	50.45	1	lncRNA	novel transcript, antisense to ZNF606
ENSG00000242028	HYPK	127.2	77.6	-0.71	2.36829e-05	0.00113969	127.2	153.2	0.26	0.107327	0.179573	77.6	153.2	0.97	9.62732e-09	4.39555e-08	15	43796142	43803043	6393	49.58	1	protein_coding	huntingtin interacting protein K [Source:HGNC Symbol;Acc:HGNC:18418]
ENSG00000004534	RBM6	3384.3	2226.6	-0.59	3.10144e-05	0.0011529	3384.3	7135	1.08	1.57772e-14	1.39398e-13	2226.6	7135	1.67	2.47899e-32	7.67797e-31	3	49940007	50100045	7299	44.14	1	protein_coding	RNA binding motif protein 6 [Source:HGNC Symbol;Acc:HGNC:9903]
ENSG00000102794	ACOD1	160.6	2374.3	2.81	3.34703e-05	0.00117555	160.6	4.1	-3.46	5.20444e-07	2.40134e-06	2374.3	4.1	-6.27	8.55385e-20	1.26335e-18	13	76948511	76958638	2159	43.54	1	protein_coding	aconitate decarboxylase 1 [Source:HGNC Symbol;Acc:HGNC:33904]
ENSG00000133985	TTC9	267.9	156.3	-0.76	3.35226e-05	0.00119341	267.9	311.6	0.22	0.223253	0.348009	156.3	311.6	0.98	9.913e-08	5.58577e-07	14	70641916	70675366	5094	45.28	1	protein_coding	tetratricopeptide repeat domain 9 [Source:HGNC Symbol;Acc:HGNC:20267]
ENSG00000196204	RNF216P1	279.9	406.8	0.53	3.46517e-05	0.00121049	279.9	180.2	-0.63	3.97728e-06	1.46757e-05	406.8	180.2	-1.17	7.41834e-18	7.48403e-17	7	4973988	5040675	5510	45.46	1	transcribed_unprocessed_pseudogene	ring finger protein 216 pseudogene 1 [Source:HGNC Symbol;Acc:HGNC:33610]
ENSG00000065600	PACC1	521.1	353.1	-0.56	3.14295e-05	0.00125441	521.1	433.9	-0.27	0.0399419	0.0870754	353.1	433.9	0.28	0.0385605	0.117859	1	212363931	212414901	2914	44.57	-1	protein_coding	proton activated chloride channel 1 [Source:HGNC Symbol;Acc:HGNC:25593]
ENSG00000138172	CALHM2	521.6	319.3	-0.7	3.60233e-05	0.00125538	521.6	161.4	-1.65	3.17969e-21	4.38684e-20	319.3	161.4	-0.96	5.59624e-08	2.37077e-07	10	103446786	103452402	3108	55.67	-1	protein_coding	calcium homeostasis modulator family member 2 [Source:HGNC Symbol;Acc:HGNC:23493]
ENSG00000180953	AC015871.1	183.1	101	-0.85	2.67447e-05	0.00127729	183.1	144.4	-0.32	0.117716	0.203298	101	144.4	0.53	0.00960415	0.0272238	15	79898840	79923702	1614	41.13	-1	protein_coding	Suppressor of tumorigenicity 20 protein [Source:UniProtKB/Swiss-Prot;Acc:Q9HBF5]
ENSG00000186300	ZNF555	134.7	79.5	-0.75	3.77335e-05	0.00130408	134.7	483.1	1.82	6.69486e-27	1.14542e-25	79.5	483.1	2.58	3.18184e-48	2.09461e-46	19	2841437	2860471	8542	45.96	1	protein_coding	zinc finger protein 555 [Source:HGNC Symbol;Acc:HGNC:28382]
ENSG00000226479	TMEM185B	853.8	1201.8	0.49	3.80595e-05	0.00133156	853.8	248.2	-1.77	5.45807e-44	2.65604e-42	1201.8	248.2	-2.25	3.60418e-71	7.21493e-69	2	120217479	120223400	5922	50.29	-1	protein_coding	transmembrane protein 185B [Source:HGNC Symbol;Acc:HGNC:18896]
ENSG00000198894	CIPC	556.6	345.2	-0.68	3.83091e-05	0.00133156	556.6	101.7	-2.41	1.52945e-41	6.2576e-40	345.2	101.7	-1.73	7.26625e-22	8.74652e-21	14	77098126	77117287	5271	42.97	1	protein_coding	CLOCK interacting pacemaker [Source:HGNC Symbol;Acc:HGNC:20365]
ENSG00000136932	TRMO	449.4	787.8	0.81	3.876e-05	0.00133156	449.4	995.8	1.11	1.64177e-08	8.82475e-08	787.8	995.8	0.3	0.123081	0.267681	9	97904489	97922570	4203	41.69	-1	protein_coding	tRNA methyltransferase O [Source:HGNC Symbol;Acc:HGNC:30967]
ENSG00000113734	BNIP1	108.1	188.7	0.78	2.84819e-05	0.00133156	108.1	87.8	-0.31	0.116566	0.198965	188.7	87.8	-1.09	1.77193e-08	7.90601e-08	5	173144442	173164387	2440	45.87	1	protein_coding	BCL2 interacting protein 1 [Source:HGNC Symbol;Acc:HGNC:1082]
ENSG00000205189	ZBTB10	643.7	1130.3	0.79	3.62999e-05	0.00135271	643.7	3184.1	2.29	3.32115e-33	9.53344e-32	1130.3	3184.1	1.5	2.9029e-15	3.17313e-14	8	80485619	80526265	10216	38.89	1	protein_coding	zinc finger and BTB domain containing 10 [Source:HGNC Symbol;Acc:HGNC:30953]
ENSG00000105248	YJU2	325.3	532.7	0.71	3.97779e-05	0.00135712	325.3	450.4	0.45	0.00940151	0.0183054	532.7	450.4	-0.26	0.136284	0.216047	19	4247080	4269088	1668	52.79	1	protein_coding	YJU2 splicing factor homolog [Source:HGNC Symbol;Acc:HGNC:25518]
ENSG00000232434	AJM1	140.4	74.4	-0.9	2.49189e-05	0.00135743	140.4	125.5	-0.11	0.596103	0.766247	74.4	125.5	0.79	0.000278507	0.000830837	9	136844415	136848801	4387	72.67	1	protein_coding	apical junction component 1 homolog [Source:HGNC Symbol;Acc:HGNC:37284]
ENSG00000089195	TRMT6	480.5	653.5	0.44	4.09407e-05	0.00136806	480.5	754.3	0.65	3.01264e-09	1.73379e-08	653.5	754.3	0.2	0.061589	0.0986981	20	5937228	5950558	3783	42.59	-1	protein_coding	tRNA methyltransferase 6 [Source:HGNC Symbol;Acc:HGNC:20900]
ENSG00000169981	ZNF35	94.4	172.9	0.85	2.97941e-05	0.0013703	94.4	119.6	0.32	0.122488	0.203455	172.9	119.6	-0.52	0.0100496	0.0211551	3	44648732	44660791	2658	42.6	1	protein_coding	zinc finger protein 35 [Source:HGNC Symbol;Acc:HGNC:13099]
ENSG00000135999	EPC2	923.4	1350.5	0.55	3.74326e-05	0.0013768	923.4	3010.4	1.69	9.69514e-38	3.46997e-36	1350.5	3010.4	1.15	2.3391e-18	3.1529e-17	2	148644440	148787569	5816	37.09	1	protein_coding	enhancer of polycomb homolog 2 [Source:HGNC Symbol;Acc:HGNC:24543]
ENSG00000163947	ARHGEF3	1783	2578.8	0.53	3.88909e-05	0.00138544	1783	4341.7	1.28	1.43027e-23	2.29902e-22	2578.8	4341.7	0.75	3.60432e-09	2.40566e-08	3	56727418	57079329	6594	43.62	-1	protein_coding	Rho guanine nucleotide exchange factor 3 [Source:HGNC Symbol;Acc:HGNC:683]
ENSG00000183309	ZNF623	791.3	597.5	-0.4	4.12718e-05	0.00138544	791.3	917.2	0.21	0.0326903	0.0730626	597.5	917.2	0.61	5.87992e-10	4.21717e-09	8	143636013	143656418	7146	47.94	1	protein_coding	zinc finger protein 623 [Source:HGNC Symbol;Acc:HGNC:29084]
ENSG00000167182	SP2	628.8	874.9	0.47	5.17979e-05	0.00138544	628.8	852.6	0.43	0.000226535	0.000754062	874.9	852.6	-0.04	0.739243	0.818925	17	47896150	47928957	3642	47.6	1	protein_coding	Sp2 transcription factor [Source:HGNC Symbol;Acc:HGNC:11207]
ENSG00000120647	CCDC77	311.8	213.3	-0.54	4.20068e-05	0.00140369	311.8	338.3	0.12	0.363044	0.514501	213.3	338.3	0.66	7.55178e-07	3.85322e-06	12	389273	442642	3550	43.8	1	protein_coding	coiled-coil domain containing 77 [Source:HGNC Symbol;Acc:HGNC:28203]
ENSG00000181885	CLDN7	186.6	87.3	-1.06	2.07864e-05	0.00140474	186.6	5.6	-4.74	1.44316e-37	3.28002e-36	87.3	5.6	-3.68	6.69926e-23	7.38677e-22	17	7259903	7263983	2492	61.53	-1	protein_coding	claudin 7 [Source:HGNC Symbol;Acc:HGNC:2049]
ENSG00000140030	GPR65	1315.7	828.6	-0.66	4.33558e-05	0.00141912	1315.7	1534.9	0.21	0.190805	0.339877	828.6	1534.9	0.88	7.13936e-08	2.71514e-07	14	88005135	88014811	4511	35.96	1	protein_coding	G protein-coupled receptor 65 [Source:HGNC Symbol;Acc:HGNC:4517]
ENSG00000112079	STK38	2789.6	2233.2	-0.32	4.10943e-05	0.00143408	2789.6	5145.3	0.87	1.56229e-28	3.38552e-27	2233.2	5145.3	1.2	7.0533e-52	5.938e-50	6	36493892	36547479	3585	41.52	-1	protein_coding	serine/threonine kinase 38 [Source:HGNC Symbol;Acc:HGNC:17847]
ENSG00000169957	ZNF768	471.5	321.4	-0.54	4.30426e-05	0.00144264	471.5	81.1	-2.51	3.48813e-60	3.52641e-58	321.4	81.1	-1.97	5.12702e-37	1.56835e-35	16	30524004	30526821	2369	64.51	-1	protein_coding	zinc finger protein 768 [Source:HGNC Symbol;Acc:HGNC:26273]
ENSG00000215114	UBXN2B	1311.8	979	-0.42	4.51098e-05	0.00148383	1311.8	609.8	-1.1	1.36683e-25	2.48109e-24	979	609.8	-0.68	1.17656e-10	5.96374e-10	8	58411359	58451501	5295	37.95	1	protein_coding	UBX domain protein 2B [Source:HGNC Symbol;Acc:HGNC:27035]
ENSG00000179598	PLD6	157.6	269.4	0.79	4.60406e-05	0.00153531	157.6	168.2	0.06	0.756801	0.926734	269.4	168.2	-0.73	0.000203347	0.000770603	17	17200995	17206333	2578	55.95	-1	protein_coding	phospholipase D family member 6 [Source:HGNC Symbol;Acc:HGNC:30447]
ENSG00000102189	EEA1	1628.7	1065.4	-0.61	4.97594e-05	0.00154941	1628.7	2467	0.59	7.6559e-05	0.000270974	1065.4	2467	1.2	1.23265e-15	1.37725e-14	12	92770637	92929331	10150	36.99	-1	protein_coding	early endosome antigen 1 [Source:HGNC Symbol;Acc:HGNC:3185]
ENSG00000130517	PGPEP1	1277.3	846.6	-0.6	4.7071e-05	0.00156176	1277.3	370.9	-1.79	1.54891e-32	4.20377e-31	846.6	370.9	-1.19	3.39076e-15	3.67019e-14	19	18340598	18369950	7509	51.31	1	protein_coding	pyroglutamyl-peptidase I [Source:HGNC Symbol;Acc:HGNC:13568]
ENSG00000260233	SSSCA1-AS1	31.7	59.5	0.89	2.46334e-05	0.00161594	31.7	159.3	2.28	1.6395e-29	3.28399e-28	59.5	159.3	1.39	8.47929e-14	5.04836e-13	11	65568482	65570423	1942	55.66	-1	lncRNA	SSSCA1 antisense RNA 1 (head to head) [Source:HGNC Symbol;Acc:HGNC:27384]
ENSG00000232811	AL360270.1	11.4	33.9	1.45	2.45061e-05	0.00165608	11.4	122.6	3.25	1.64994e-22	2.05739e-21	33.9	122.6	1.8	2.37349e-09	8.38155e-09	1	110943467	110952848	2359	37.65	1	lncRNA	novel transcript
ENSG00000104365	IKBKB	2564.8	2114.1	-0.28	5.15101e-05	0.00167392	2564.8	1497.7	-0.77	2.04526e-28	4.46763e-27	2114.1	1497.7	-0.5	1.66788e-12	1.48153e-11	8	42271302	42332653	11241	48.25	1	protein_coding	inhibitor of nuclear factor kappa B kinase subunit beta [Source:HGNC Symbol;Acc:HGNC:5960]
ENSG00000247095	MIR210HG	131.3	49	-1.33	2.57728e-05	0.00167804	131.3	1.5	-5.42	3.19701e-27	4.63301e-26	49	1.5	-4.09	6.29691e-16	4.35272e-15	11	565660	568457	2321	61.54	-1	lncRNA	MIR210 host gene [Source:HGNC Symbol;Acc:HGNC:39524]
ENSG00000179988	PSTK	74.1	133.7	0.84	2.53205e-05	0.00169835	74.1	58.3	-0.34	0.11748	0.199607	133.7	58.3	-1.18	1.9638e-08	7.62615e-08	10	122954381	122997513	6118	40.38	1	protein_coding	phosphoseryl-tRNA kinase [Source:HGNC Symbol;Acc:HGNC:28578]
ENSG00000136169	SETDB2	2094.2	1374.2	-0.6	5.62053e-05	0.00171972	2094.2	1108.6	-0.91	1.45302e-09	8.61841e-09	1374.2	1108.6	-0.31	0.0418132	0.0695751	13	49444374	49495003	6678	37.41	1	protein_coding	SET domain bifurcated histone lysine methyltransferase 2 [Source:HGNC Symbol;Acc:HGNC:20263]
ENSG00000071794	HLTF	807.7	602.2	-0.41	5.3811e-05	0.00175325	807.7	839.2	0.05	0.59336	0.866322	602.2	839.2	0.47	5.77253e-06	2.70436e-05	3	149030127	149086554	6024	35.95	-1	protein_coding	helicase like transcription factor [Source:HGNC Symbol;Acc:HGNC:11099]
ENSG00000196646	ZNF136	459.5	646.7	0.48	5.47885e-05	0.00175325	459.5	388.6	-0.26	0.0364567	0.0724745	646.7	388.6	-0.74	1.35346e-09	6.11434e-09	19	12163064	12189871	5578	44.4	1	protein_coding	zinc finger protein 136 [Source:HGNC Symbol;Acc:HGNC:12920]
ENSG00000134152	KATNBL1	617.5	433	-0.51	5.57465e-05	0.00177514	617.5	528.4	-0.23	0.0670299	0.122798	433	528.4	0.28	0.0305674	0.0530021	15	34140674	34210096	7311	40.54	-1	protein_coding	katanin regulatory subunit B1 like 1 [Source:HGNC Symbol;Acc:HGNC:26199]
ENSG00000110665	C11orf21	462.2	319.7	-0.55	5.54898e-05	0.00177514	462.2	187.4	-1.32	3.11021e-20	3.86339e-19	319.7	187.4	-0.77	1.08734e-07	7.70661e-07	11	2295645	2303049	4199	60.61	-1	protein_coding	chromosome 11 open reading frame 21 [Source:HGNC Symbol;Acc:HGNC:13231]
ENSG00000132603	NIP7	598.6	805.2	0.43	5.51625e-05	0.00178088	598.6	851.9	0.51	1.6063e-06	7.03873e-06	805.2	851.9	0.08	0.424355	0.730368	16	69337996	69343106	4744	47.96	1	protein_coding	nucleolar pre-rRNA processing protein NIP7 [Source:HGNC Symbol;Acc:HGNC:24328]
ENSG00000120942	UBIAD1	432.9	616	0.51	5.78246e-05	0.00183231	432.9	157.2	-1.46	1.41849e-25	2.26732e-24	616	157.2	-1.97	4.75897e-46	3.52823e-44	1	11273206	11296049	5082	48.21	1	protein_coding	UbiA prenyltransferase domain containing 1 [Source:HGNC Symbol;Acc:HGNC:30791]
ENSG00000125945	ZNF436	360.5	253.8	-0.5	5.709e-05	0.00183412	360.5	706.1	0.97	9.24505e-16	7.91666e-15	253.8	706.1	1.47	5.43253e-33	1.23954e-31	1	23359448	23369836	4786	46.42	-1	protein_coding	zinc finger protein 436 [Source:HGNC Symbol;Acc:HGNC:20814]
ENSG00000196756	SNHG17	429	585.2	0.46	5.83637e-05	0.00184039	429	679.4	0.67	5.90857e-09	2.91896e-08	585.2	679.4	0.21	0.0660013	0.123873	20	38419638	38435409	11824	51.19	-1	lncRNA	small nucleolar RNA host gene 17 [Source:HGNC Symbol;Acc:HGNC:48600]
ENSG00000120253	NUP43	1279.9	968.2	-0.4	5.92049e-05	0.00186238	1279.9	1256.8	-0.03	0.768086	1	968.2	1256.8	0.37	0.000219569	0.000574839	6	149724315	149749665	4420	43.95	-1	protein_coding	nucleoporin 43 [Source:HGNC Symbol;Acc:HGNC:21182]
ENSG00000167842	MIS12	854.3	1141.7	0.42	6.05386e-05	0.00189973	854.3	2359.1	1.46	3.65108e-45	1.86469e-43	1141.7	2359.1	1.04	4.20825e-24	8.1989e-23	17	5486285	5490814	3157	44.08	1	protein_coding	MIS12 kinetochore complex component [Source:HGNC Symbol;Acc:HGNC:24967]
ENSG00000266709	AC005224.3	89.7	235.7	1.31	4.48075e-05	0.00191146	89.7	11.6	-2.71	3.78871e-13	2.67532e-12	235.7	11.6	-4.02	1.65038e-27	3.98969e-26	17	14303854	14305505	1652	52.3	1	lncRNA	novel transcript
ENSG00000139597	N4BP2L1	1265.4	893.5	-0.49	6.1341e-05	0.00192134	1265.4	1368.3	0.12	0.345779	0.563055	893.5	1368.3	0.61	8.06597e-07	2.69664e-06	13	32400723	32428311	6053	43.1	-1	protein_coding	NEDD4 binding protein 2 like 1 [Source:HGNC Symbol;Acc:HGNC:25037]
ENSG00000183137	CEP57L1	252.9	174.5	-0.54	5.7035e-05	0.0019529	252.9	274.2	0.11	0.420868	0.595716	174.5	274.2	0.65	1.92754e-06	9.37855e-06	6	109095110	109163932	6432	36.59	1	protein_coding	centrosomal protein 57 like 1 [Source:HGNC Symbol;Acc:HGNC:21561]
ENSG00000168758	SEMA4C	675.7	487.7	-0.48	6.2624e-05	0.00197814	675.7	869.6	0.37	0.00196111	0.00497011	487.7	869.6	0.84	1.6304e-12	9.50608e-12	2	96859718	96870757	6264	62.17	-1	protein_coding	semaphorin 4C [Source:HGNC Symbol;Acc:HGNC:10731]
ENSG00000180229	HERC2P3	75.1	40.5	-0.87	3.18517e-05	0.00198277	75.1	91.8	0.28	0.153053	0.238905	40.5	91.8	1.15	4.57583e-08	1.61571e-07	15	20379495	20506180	9413	40.08	-1	transcribed_unprocessed_pseudogene	hect domain and RLD 2 pseudogene 3 [Source:HGNC Symbol;Acc:HGNC:4871]
ENSG00000119906	SLF2	2023.8	1428.8	-0.5	6.4178e-05	0.00199101	2023.8	1909.9	-0.09	0.473509	1	1428.8	1909.9	0.41	0.00107712	0.00389152	10	100912963	100965134	8812	38.83	1	protein_coding	SMC5-SMC6 complex localization factor 2 [Source:HGNC Symbol;Acc:HGNC:17814]
ENSG00000271270	TMCC1-AS1	69	34.9	-0.96	1.53333e-05	0.00208379	69	31.4	-1.11	2.5671e-06	6.56772e-06	34.9	31.4	-0.14	0.558608	0.538445	3	129893811	129918575	7702	44.12	1	lncRNA	TMCC1 antisense RNA 1 (head to head) [Source:HGNC Symbol;Acc:HGNC:49060]
ENSG00000106404	CLDN15	398.7	285.8	-0.49	6.67604e-05	0.00208876	398.7	818	1.04	2.24642e-18	2.57414e-17	285.8	818	1.53	1.32161e-36	3.39779e-35	7	101232092	101238820	2893	59.59	-1	protein_coding	claudin 15 [Source:HGNC Symbol;Acc:HGNC:2036]
ENSG00000120158	RCL1	275.4	428.4	0.64	6.2891e-05	0.00212973	275.4	689.5	1.31	2.64323e-16	2.31567e-15	428.4	689.5	0.67	2.42018e-05	7.6598e-05	9	4792944	4885917	4140	42.81	1	protein_coding	RNA terminal phosphate cyclase like 1 [Source:HGNC Symbol;Acc:HGNC:17687]
ENSG00000197283	SYNGAP1	912	666	-0.45	7.16624e-05	0.00216464	912	651.4	-0.48	2.74813e-05	0.000103336	666	651.4	-0.03	0.795299	0.871425	6	33419661	33453689	8277	53.92	1	protein_coding	synaptic Ras GTPase activating protein 1 [Source:HGNC Symbol;Acc:HGNC:11497]
ENSG00000124523	SIRT5	325.3	225	-0.53	7.08177e-05	0.00216464	325.3	532.6	0.7	6.80013e-08	2.6283e-07	225	532.6	1.24	1.45513e-20	1.60235e-19	6	13574529	13615158	6525	42.7	1	protein_coding	sirtuin 5 [Source:HGNC Symbol;Acc:HGNC:14933]
ENSG00000136709	WDR33	1950.9	2405.4	0.3	6.92089e-05	0.00216972	1950.9	3710.1	0.93	1.35072e-34	6.14357e-33	2405.4	3710.1	0.63	9.5285e-17	1.14569e-15	2	127701027	127811187	14575	41.82	-1	protein_coding	WD repeat domain 33 [Source:HGNC Symbol;Acc:HGNC:25651]
ENSG00000150990	DHX37	716.2	977.6	0.45	7.13409e-05	0.00217039	716.2	484.3	-0.56	1.7906e-06	7.80796e-06	977.6	484.3	-1.01	3.8635e-18	5.12886e-17	12	124946825	124989131	6627	54.02	-1	protein_coding	DEAH-box helicase 37 [Source:HGNC Symbol;Acc:HGNC:17210]
ENSG00000104343	UBE2W	1314.7	986.7	-0.41	7.28757e-05	0.00221849	1314.7	903	-0.54	1.63859e-07	7.98247e-07	986.7	903	-0.14	0.192598	0.385678	8	73780097	73878910	9091	39.29	-1	protein_coding	ubiquitin conjugating enzyme E2 W [Source:HGNC Symbol;Acc:HGNC:25616]
ENSG00000204923	FBXO48	226	139.7	-0.69	6.79072e-05	0.00235568	226	889.1	1.94	1.07023e-31	2.4438e-30	139.7	889.1	2.63	2.31269e-54	2.53262e-52	2	68459422	68467294	5699	40.06	-1	protein_coding	F-box protein 48 [Source:HGNC Symbol;Acc:HGNC:33857]
ENSG00000116198	CEP104	951.4	734.9	-0.37	7.72757e-05	0.00237267	951.4	2052.9	1.1	4.53588e-33	1.39366e-31	734.9	2052.9	1.48	1.03262e-56	7.07524e-55	1	3812086	3857214	7871	47.92	-1	protein_coding	centrosomal protein 104 [Source:HGNC Symbol;Acc:HGNC:24866]
ENSG00000273729	AC007686.3	112	173.3	0.64	4.93717e-05	0.0023837	112	139.8	0.31	0.0569478	0.10788	173.3	139.8	-0.33	0.038351	0.0941852	14	77028086	77031572	3487	52.8	1	lncRNA	novel transcript, antisense to IRF2BPL
ENSG00000259891	AC107375.1	42.9	87.8	1.01	3.89096e-05	0.0023837	42.9	87.2	0.97	8.86568e-05	0.000226609	87.8	87.2	-0.03	0.889278	0.909559	8	140505813	140508043	2231	48.41	-1	lncRNA	novel transcript, antisense to CHRAC1
ENSG00000138399	FASTKD1	729.9	509.4	-0.52	8.09568e-05	0.00239838	729.9	434.8	-0.74	2.77189e-08	1.30445e-07	509.4	434.8	-0.22	0.0975048	0.150394	2	169528508	169573875	5692	38.04	-1	protein_coding	FAST kinase domains 1 [Source:HGNC Symbol;Acc:HGNC:26150]
ENSG00000005812	FBXL3	1955.7	2471.3	0.34	8.03114e-05	0.00241097	1955.7	2709.2	0.47	6.46342e-08	3.56316e-07	2471.3	2709.2	0.13	0.139459	0.308203	13	76992598	77027195	7076	38.36	-1	protein_coding	F-box and leucine rich repeat protein 3 [Source:HGNC Symbol;Acc:HGNC:13599]
ENSG00000018869	ZNF582	90.3	153.7	0.76	5.89181e-05	0.00242484	90.3	48.5	-0.89	2.63596e-05	8.62866e-05	153.7	48.5	-1.64	1.7811e-15	1.97256e-14	19	56375846	56393545	3350	40.84	-1	protein_coding	zinc finger protein 582 [Source:HGNC Symbol;Acc:HGNC:26421]
ENSG00000161638	ITGA5	3859	2615.6	-0.53	4.91745e-05	0.00247898	3859	2892.8	-0.42	0.001277	0.00376449	2615.6	2892.8	0.11	0.405371	0.713513	12	54395261	54419266	7383	52.45	-1	protein_coding	integrin subunit alpha 5 [Source:HGNC Symbol;Acc:HGNC:6141]
ENSG00000009954	BAZ1B	3599.9	2711.5	-0.41	4.97139e-05	0.00250042	3599.9	7489.7	1.05	2.25984e-25	4.02774e-24	2711.5	7489.7	1.46	2.42131e-47	1.32281e-45	7	73440406	73522293	7060	43.19	-1	protein_coding	bromodomain adjacent to zinc finger domain 1B [Source:HGNC Symbol;Acc:HGNC:961]
ENSG00000116560	SFPQ	8367.2	11927	0.51	5.04442e-05	0.00252621	8367.2	5970.8	-0.48	0.00013618	0.000464218	11927	5970.8	-0.99	3.7111e-15	4.16209e-14	1	35176378	35193145	7419	41.82	-1	protein_coding	splicing factor proline and glutamine rich [Source:HGNC Symbol;Acc:HGNC:10774]
ENSG00000175938	ORAI3	273.7	170.4	-0.68	6.2651e-05	0.00252621	273.7	55.2	-2.27	3.04658e-32	6.93307e-31	170.4	55.2	-1.59	3.19676e-16	2.63322e-15	16	30949068	30956461	2641	54.21	1	protein_coding	ORAI calcium release-activated calcium modulator 3 [Source:HGNC Symbol;Acc:HGNC:28185]
ENSG00000130066	SAT1	30257.2	20444.2	-0.51	5.06334e-05	0.00252927	30257.2	6523.3	-2.17	5.92735e-67	7.96751e-65	20444.2	6523.3	-1.66	5.10348e-40	2.44674e-38	X	23783173	23786226	2498	43.75	1	protein_coding	spermidine/spermine N1-acetyltransferase 1 [Source:HGNC Symbol;Acc:HGNC:10540]
ENSG00000170919	TPT1-AS1	546.8	413.1	-0.4	8.71448e-05	0.00257449	546.8	683.9	0.32	0.00173117	0.00499593	413.1	683.9	0.72	2.56706e-12	1.47502e-11	13	45341345	45417975	14498	46.83	1	lncRNA	TPT1 antisense RNA 1 [Source:HGNC Symbol;Acc:HGNC:43686]
ENSG00000139266	MARCH9	743.2	507.5	-0.54	8.90626e-05	0.00261737	743.2	897.8	0.27	0.0493163	0.105205	507.5	897.8	0.82	4.56492e-09	2.00547e-08	12	57755103	57760411	4004	55.49	1	protein_coding	membrane associated ring-CH-type finger 9 [Source:HGNC Symbol;Acc:HGNC:25139]
ENSG00000099337	KCNK6	459	307.8	-0.58	7.8112e-05	0.00262386	459	180.5	-1.34	2.58685e-18	2.63939e-17	307.8	180.5	-0.76	1.02812e-06	3.8006e-06	19	38319845	38332076	6168	52.87	1	protein_coding	potassium two pore domain channel subfamily K member 6 [Source:HGNC Symbol;Acc:HGNC:6281]
ENSG00000118260	CREB1	2358.9	1782.1	-0.4	8.72617e-05	0.00269462	2358.9	3865.9	0.71	4.51695e-12	3.62509e-11	1782.1	3865.9	1.11	2.53011e-27	6.23309e-26	2	207529737	207605988	12132	37.44	1	protein_coding	cAMP responsive element binding protein 1 [Source:HGNC Symbol;Acc:HGNC:2345]
ENSG00000128203	ASPHD2	231.6	152.4	-0.61	9.23771e-05	0.00274052	231.6	146.7	-0.66	3.25578e-05	0.000106848	152.4	146.7	-0.05	0.741852	0.948386	22	26429260	26445015	3370	49.47	1	protein_coding	aspartate beta-hydroxylase domain containing 2 [Source:HGNC Symbol;Acc:HGNC:30437]
ENSG00000151065	DCP1B	314.3	236.3	-0.41	9.63762e-05	0.00277178	314.3	1424.5	2.17	5.76197e-109	4.1156e-106	236.3	1424.5	2.58	7.89855e-146	1.92684e-142	12	1946053	2004535	4610	38.72	-1	protein_coding	decapping mRNA 1B [Source:HGNC Symbol;Acc:HGNC:24451]
ENSG00000125505	MBOAT7	1798.5	1439.4	-0.32	9.74717e-05	0.00284083	1798.5	641.4	-1.48	3.79236e-67	5.60513e-65	1439.4	641.4	-1.16	1.04834e-41	5.27577e-40	19	54173412	54189882	5292	55.03	-1	protein_coding	membrane bound O-acyltransferase domain containing 7 [Source:HGNC Symbol;Acc:HGNC:15505]
ENSG00000139832	RAB20	2264.1	1291.2	-0.82	0.000100975	0.00286438	2264.1	325	-2.86	1.33763e-40	5.37692e-39	1291.2	325	-2.04	1.9941e-21	2.17723e-20	13	110523066	110561722	1507	49.73	-1	protein_coding	RAB20, member RAS oncogene family [Source:HGNC Symbol;Acc:HGNC:18260]
ENSG00000047932	GOPC	1340.1	1002.5	-0.42	9.90279e-05	0.00286438	1340.1	2283.8	0.76	7.43971e-13	5.85961e-12	1002.5	2283.8	1.18	2.50511e-28	4.17453e-27	6	117560269	117602542	4628	36.66	-1	protein_coding	golgi associated PDZ and coiled-coil motif containing [Source:HGNC Symbol;Acc:HGNC:17643]
ENSG00000171448	ZBTB26	394.6	562.9	0.51	9.05983e-05	0.00286438	394.6	312.3	-0.34	0.0122434	0.0267721	562.9	312.3	-0.84	2.13598e-10	1.23887e-09	9	122915566	122931512	4657	40	-1	protein_coding	zinc finger and BTB domain containing 26 [Source:HGNC Symbol;Acc:HGNC:23383]
ENSG00000122335	SERAC1	293.4	159.7	-0.86	9.95086e-05	0.00286438	293.4	192.4	-0.6	0.00667049	0.0151156	159.7	192.4	0.26	0.249369	0.472724	6	158109519	158168280	11003	39.81	-1	protein_coding	serine active site containing 1 [Source:HGNC Symbol;Acc:HGNC:21061]
ENSG00000119139	TJP2	34.5	95	1.31	4.93923e-05	0.00286438	34.5	64.8	0.8	0.0158153	0.0255144	95	64.8	-0.52	0.105897	0.151273	9	69121264	69274615	15243	43.41	1	protein_coding	tight junction protein 2 [Source:HGNC Symbol;Acc:HGNC:11828]
ENSG00000272906	AL353708.3	13.7	30.6	1.08	7.34381e-05	0.00286438	13.7	396.7	4.71	4.58599e-80	9.40353e-78	30.6	396.7	3.63	2.25066e-63	3.20586e-61	1	179881607	179882595	989	54.1	-1	lncRNA	novel transcript, antisense to TOR1AIP1
ENSG00000168522	FNTA	1018.4	1337.2	0.39	0.000104199	0.00302446	1018.4	1648.7	0.69	7.44481e-12	5.36436e-11	1337.2	1648.7	0.3	0.00279893	0.00581225	8	43034194	43085788	9396	42.58	1	protein_coding	farnesyltransferase, CAAX box, alpha [Source:HGNC Symbol;Acc:HGNC:3782]
ENSG00000162739	SLAMF6	829.7	604.7	-0.46	0.00010427	0.00302446	829.7	1086.3	0.39	0.00090471	0.00274302	604.7	1086.3	0.85	7.452e-13	6.67087e-12	1	160485030	160523262	2746	39.67	-1	protein_coding	SLAM family member 6 [Source:HGNC Symbol;Acc:HGNC:21392]
ENSG00000250492	INTS6P1	185	121.4	-0.59	0.000104474	0.00302446	185	539.6	1.54	8.31329e-27	1.44366e-25	121.4	539.6	2.13	5.46544e-47	2.44151e-45	5	39718984	39721513	2530	41.3	-1	processed_pseudogene	integrator complex subunit 6 pseudogene 1 [Source:HGNC Symbol;Acc:HGNC:43921]
ENSG00000183475	ASB7	710.4	558.4	-0.35	0.000134085	0.00305157	710.4	1579.2	1.15	1.26829e-38	4.72615e-37	558.4	1579.2	1.49	8.76471e-63	1.05027e-60	15	100602534	100651705	5397	40.07	1	protein_coding	ankyrin repeat and SOCS box containing 7 [Source:HGNC Symbol;Acc:HGNC:17182]
ENSG00000111540	RAB5B	2467.8	1977.9	-0.32	0.00010764	0.00305282	2467.8	930	-1.4	1.00797e-61	1.17522e-59	1977.9	930	-1.08	2.10056e-37	8.81661e-36	12	55973913	55996683	6525	46.01	1	protein_coding	RAB5B, member RAS oncogene family [Source:HGNC Symbol;Acc:HGNC:9784]
ENSG00000134686	PHC2	1899.2	1477.5	-0.37	0.00010813	0.00305282	1899.2	1248.5	-0.61	2.69653e-10	1.70624e-09	1477.5	1248.5	-0.24	0.0134355	0.0247057	1	33323623	33431052	4975	45.03	-1	protein_coding	polyhomeotic homolog 2 [Source:HGNC Symbol;Acc:HGNC:3183]
ENSG00000034533	ASTE1	222.5	322.9	0.53	0.000107421	0.00305282	222.5	338	0.59	2.29256e-05	8.3391e-05	322.9	338	0.06	0.683113	1	3	131013875	131027649	3427	39.7	-1	protein_coding	asteroid homolog 1 [Source:HGNC Symbol;Acc:HGNC:25021]
ENSG00000244242	IFITM10	52.8	121.5	1.17	7.95695e-05	0.00305282	52.8	168.6	1.6	7.35661e-08	3.20518e-07	121.5	168.6	0.43	0.141279	0.22251	11	1732406	1750595	4792	55.18	-1	protein_coding	interferon induced transmembrane protein 10 [Source:HGNC Symbol;Acc:HGNC:40022]
ENSG00000227403	LINC01806	50.2	94.2	0.89	5.40859e-05	0.00305282	50.2	61.5	0.26	0.260493	0.303358	94.2	61.5	-0.63	0.00477045	0.00890986	2	161244730	161249050	2490	39.41	1	lncRNA	long intergenic non-protein coding RNA 1806 [Source:HGNC Symbol;Acc:HGNC:52599]
ENSG00000269514	AC024257.3	29.7	70.7	1.22	8.0579e-05	0.00308032	29.7	319.3	3.26	4.05448e-27	7.00149e-26	70.7	319.3	2.04	1.78089e-12	1.12036e-11	12	48198357	48230275	7091	39.84	1	lncRNA	novel transcript, antisense to OR10AD1
ENSG00000134255	CEPT1	1369.8	995.5	-0.45	0.000110828	0.0031115	1369.8	1246.2	-0.14	0.215028	0.404964	995.5	1246.2	0.31	0.00910929	0.0181649	1	111139627	111185104	8418	36.54	1	protein_coding	choline/ethanolamine phosphotransferase 1 [Source:HGNC Symbol;Acc:HGNC:24289]
ENSG00000168300	PCMTD1	1894.6	1420	-0.42	0.000117925	0.00312708	1894.6	2553.6	0.45	3.31644e-05	0.000133661	1420	2553.6	0.88	1.40466e-15	1.6144e-14	8	51817575	51899186	7323	36.74	-1	protein_coding	protein-L-isoaspartate (D-aspartate) O-methyltransferase domain containing 1 [Source:HGNC Symbol;Acc:HGNC:30483]
ENSG00000253251	SHLD3	91.7	148.9	0.7	5.38905e-05	0.00312708	91.7	25.7	-1.79	7.29622e-16	4.58623e-15	148.9	25.7	-2.49	3.27893e-30	4.74253e-29	5	65624765	65630891	1964	38.83	1	protein_coding	shieldin complex subunit 3 [Source:HGNC Symbol;Acc:HGNC:53826]
ENSG00000164074	ABHD18	806.6	611.5	-0.4	0.000116828	0.00324914	806.6	852.5	0.08	0.455121	0.694571	611.5	852.5	0.47	5.0181e-06	1.59732e-05	4	127965306	128039927	6707	39.8	1	protein_coding	abhydrolase domain containing 18 [Source:HGNC Symbol;Acc:HGNC:26111]
ENSG00000092199	HNRNPC	4794.1	6369.3	0.41	0.000115658	0.00329274	4794.1	7650.5	0.67	1.56293e-10	1.00312e-09	6369.3	7650.5	0.27	0.0108335	0.0318872	14	21209136	21269494	7309	39.78	-1	protein_coding	heterogeneous nuclear ribonucleoprotein C (C1/C2) [Source:HGNC Symbol;Acc:HGNC:5035]
ENSG00000069702	TGFBR3	292.9	463.1	0.67	0.000120181	0.00329274	292.9	1008.1	1.7	1.55231e-22	2.05739e-21	463.1	1008.1	1.03	2.51141e-09	1.11305e-08	1	91680343	91906335	8577	42.29	-1	protein_coding	transforming growth factor beta receptor 3 [Source:HGNC Symbol;Acc:HGNC:11774]
ENSG00000168876	ANKRD49	812.8	1136.9	0.48	0.000152217	0.00335388	812.8	1145.1	0.49	0.000137126	0.000469781	1136.9	1145.1	0.01	0.966772	1	11	94493979	94499578	3171	36.46	1	protein_coding	ankyrin repeat domain 49 [Source:HGNC Symbol;Acc:HGNC:25970]
ENSG00000213928	IRF9	429.9	682.9	0.66	0.000119824	0.00335388	429.9	191.5	-1.18	3.9429e-11	2.56652e-10	682.9	191.5	-1.84	3.8325e-25	6.15561e-24	14	24161265	24166565	3582	53.69	1	protein_coding	interferon regulatory factor 9 [Source:HGNC Symbol;Acc:HGNC:6131]
ENSG00000234290	AC116366.1	13.8	43.7	1.57	9.63397e-06	0.00335388	13.8	78.6	2.37	1.64151e-11	6.74143e-11	43.7	78.6	0.8	0.0142775	0.0243072	5	132468890	132473043	3730	46.68	-1	lncRNA	novel transcript
ENSG00000204520	MICA	390.2	267.1	-0.55	0.000155465	0.0034182	390.2	1140.9	1.54	2.29175e-27	4.65606e-26	267.1	1140.9	2.09	7.7748e-48	3.33801e-46	6	31399784	31415315	2370	50.38	1	protein_coding	MHC class I polypeptide-related sequence A [Source:HGNC Symbol;Acc:HGNC:7090]
ENSG00000182307	C8orf33	505.9	667.7	0.4	0.00015889	0.00348154	505.9	503.9	0	0.97432	1	667.7	503.9	-0.41	0.000171907	0.000447689	8	145052465	145066685	4353	46.22	1	protein_coding	chromosome 8 open reading frame 33 [Source:HGNC Symbol;Acc:HGNC:26104]
ENSG00000171621	SPSB1	405	665.4	0.71	0.000126954	0.00348154	405	427.4	0.09	0.612428	0.795633	665.4	427.4	-0.61	0.000945681	0.00259991	1	9292894	9369532	3389	54.29	1	protein_coding	splA/ryanodine receptor domain and SOCS box containing 1 [Source:HGNC Symbol;Acc:HGNC:30628]
ENSG00000228526	MIR34AHG	312.3	188.4	-0.74	0.000118888	0.00357678	312.3	150	-1.02	2.15761e-07	8.98274e-07	188.4	150	-0.28	0.162896	0.251467	1	9148011	9198906	8702	51.09	-1	lncRNA	MIR34A host gene [Source:HGNC Symbol;Acc:HGNC:51913]
ENSG00000130479	MAP1S	913.7	674.8	-0.44	0.000133917	0.00364617	913.7	749.9	-0.28	0.0132172	0.0323269	674.8	749.9	0.15	0.189586	0.26757	19	17719242	17734513	4933	57.53	1	protein_coding	microtubule associated protein 1S [Source:HGNC Symbol;Acc:HGNC:15715]
ENSG00000158156	XKR8	318.7	223.4	-0.51	0.0001345	0.00365436	318.7	72.7	-2.11	1.58866e-42	6.18217e-41	223.4	72.7	-1.6	1.10759e-24	1.57995e-23	1	27959462	27968096	2743	55.55	1	protein_coding	XK related 8 [Source:HGNC Symbol;Acc:HGNC:25508]
ENSG00000096717	SIRT1	1052.4	1295.2	0.3	0.00012859	0.00367239	1052.4	3153.3	1.58	2.25226e-92	8.27988e-90	1295.2	3153.3	1.28	5.77467e-62	7.67484e-60	10	67884656	67918390	4564	40.88	1	protein_coding	sirtuin 1 [Source:HGNC Symbol;Acc:HGNC:14929]
ENSG00000174130	TLR6	657.7	401	-0.7	0.000118443	0.00367239	657.7	126	-2.35	7.36398e-35	2.18956e-33	401	126	-1.66	7.23718e-18	1.13012e-16	4	38823715	38856817	6035	39.76	-1	protein_coding	toll like receptor 6 [Source:HGNC Symbol;Acc:HGNC:16711]
ENSG00000204713	TRIM27	1802.4	1367.2	-0.4	0.000143364	0.00367835	1802.4	1090.6	-0.72	8.3381e-12	5.98551e-11	1367.2	1090.6	-0.32	0.00222846	0.00482791	6	28903002	28923988	7985	44.66	-1	protein_coding	tripartite motif containing 27 [Source:HGNC Symbol;Acc:HGNC:9975]
ENSG00000163257	DCAF16	1073.2	1494	0.48	0.000138245	0.00367835	1073.2	507.6	-1.09	1.65485e-17	1.81657e-16	1494	507.6	-1.57	1.45353e-34	3.31636e-33	4	17800655	17810758	4816	39.37	-1	protein_coding	DDB1 and CUL4 associated factor 16 [Source:HGNC Symbol;Acc:HGNC:25987]
ENSG00000138756	BMP2K	1964	1345.2	-0.54	0.000127213	0.00373153	1964	2109.4	0.09	0.507101	0.756763	1345.2	2109.4	0.64	7.20715e-06	3.51388e-05	4	78776342	78916372	9938	35.68	1	protein_coding	BMP2 inducible kinase [Source:HGNC Symbol;Acc:HGNC:18041]
ENSG00000106635	BCL7B	792.7	1079.4	0.44	0.000140971	0.00373153	792.7	1102	0.47	5.51827e-05	0.000199165	1079.4	1102	0.03	0.805689	0.87759	7	73536356	73557690	3230	48.7	-1	protein_coding	BAF chromatin remodeling complex subunit BCL7B [Source:HGNC Symbol;Acc:HGNC:1005]
ENSG00000128590	DNAJB9	658.4	864.6	0.39	0.000132024	0.00373153	658.4	3527.7	2.42	1.81482e-128	2.15605e-125	864.6	3527.7	2.03	2.39318e-92	1.05359e-89	7	108569867	108574850	2538	37.18	1	protein_coding	DnaJ heat shock protein family (Hsp40) member B9 [Source:HGNC Symbol;Acc:HGNC:6968]
ENSG00000101639	CEP192	1529.6	1170.7	-0.39	0.000140469	0.00376479	1529.6	3231	1.06	4.82975e-25	1.26703e-23	1170.7	3231	1.46	3.1484e-45	1.89848e-43	18	12991362	13125052	9901	40.44	1	protein_coding	centrosomal protein 192 [Source:HGNC Symbol;Acc:HGNC:25515]
ENSG00000224470	ATXN1L	1481.3	1896.2	0.36	0.00013976	0.0037879	1481.3	593.5	-1.32	3.59611e-41	1.50437e-39	1896.2	593.5	-1.67	7.16357e-66	1.16955e-63	16	71845976	71885268	8552	47.19	1	protein_coding	ataxin 1 like [Source:HGNC Symbol;Acc:HGNC:33279]
ENSG00000135108	FBXO21	684.2	909.7	0.41	0.000144965	0.00380964	684.2	1058.1	0.62	1.41896e-08	7.68811e-08	909.7	1058.1	0.2	0.0577291	0.138731	12	117141988	117190531	6949	44.38	-1	protein_coding	F-box protein 21 [Source:HGNC Symbol;Acc:HGNC:13592]
ENSG00000139163	ETNK1	3602.7	2749.4	-0.39	0.000139663	0.0038099	3602.7	1876.7	-0.94	3.07908e-20	3.99159e-19	2749.4	1876.7	-0.56	5.74926e-08	3.42645e-07	12	22625075	22690665	13301	34.4	1	protein_coding	ethanolamine kinase 1 [Source:HGNC Symbol;Acc:HGNC:24649]
ENSG00000071462	BUD23	832.2	1081.4	0.38	0.000143752	0.0038099	832.2	803.9	-0.05	0.596519	0.872914	1081.4	803.9	-0.43	1.77344e-05	5.30613e-05	7	73683025	73705161	7944	54.07	1	protein_coding	BUD23 rRNA methyltransferase and ribosome maturation factor [Source:HGNC Symbol;Acc:HGNC:16405]
ENSG00000159110	IFNAR2	1429.9	1094.4	-0.39	0.000148709	0.00387199	1429.9	1612.5	0.16	0.117141	0.221569	1094.4	1612.5	0.55	9.31741e-08	3.44182e-07	21	33229901	33265675	4614	44.16	1	protein_coding	interferon alpha and beta receptor subunit 2 [Source:HGNC Symbol;Acc:HGNC:5433]
ENSG00000130803	ZNF317	1108.5	1459.8	0.4	0.000154204	0.00387199	1108.5	2611.8	1.23	1.21366e-31	3.41978e-30	1459.8	2611.8	0.83	2.00937e-15	2.20811e-14	19	9140397	9163424	5048	44.47	1	protein_coding	zinc finger protein 317 [Source:HGNC Symbol;Acc:HGNC:13507]
ENSG00000114268	PFKFB4	1064.7	632.1	-0.75	0.000146554	0.00387199	1064.7	108.4	-3.3	7.0112e-55	5.08388e-53	632.1	108.4	-2.54	3.90277e-33	8.26945e-32	3	48517684	48562015	6107	51.91	-1	protein_coding	6-phosphofructo-2-kinase/fructose-2,6-biphosphatase 4 [Source:HGNC Symbol;Acc:HGNC:8875]
ENSG00000140382	HMG20A	1055	840.7	-0.33	0.000149548	0.00392653	1055	1058.6	0	0.974606	1	840.7	1058.6	0.33	0.000197305	0.000665559	15	77420412	77485607	6403	38.22	1	protein_coding	high mobility group 20A [Source:HGNC Symbol;Acc:HGNC:5001]
ENSG00000165271	NOL6	786	1031	0.4	0.000149667	0.00392653	786	565.5	-0.46	1.73648e-05	6.69941e-05	1031	565.5	-0.86	9.81385e-16	1.08155e-14	9	33461353	33473930	5994	54.39	-1	protein_coding	nucleolar protein 6 [Source:HGNC Symbol;Acc:HGNC:19910]
ENSG00000172613	RAD9A	433.1	319.7	-0.43	0.000150942	0.00401657	433.1	381.5	-0.18	0.113907	0.218008	319.7	381.5	0.25	0.0313789	0.0638429	11	67317871	67398410	4169	52.03	1	protein_coding	RAD9 checkpoint clamp component A [Source:HGNC Symbol;Acc:HGNC:9827]
ENSG00000078401	EDN1	263.9	662	1.27	0.000153741	0.00401713	263.9	22	-3.28	2.74241e-19	3.32368e-18	662	22	-4.55	6.73694e-36	1.79382e-34	6	12290361	12297194	2035	42.83	1	protein_coding	endothelin 1 [Source:HGNC Symbol;Acc:HGNC:3176]
ENSG00000160305	DIP2A	3016.8	2460.3	-0.3	0.000165913	0.00411634	3016.8	1982.4	-0.61	1.87086e-14	1.65095e-13	2460.3	1982.4	-0.31	8.87816e-05	0.000373872	21	46458891	46570015	13758	44.88	1	protein_coding	disco interacting protein 2 homolog A [Source:HGNC Symbol;Acc:HGNC:17217]
ENSG00000167637	ZNF283	172.7	107.5	-0.67	0.000114901	0.00412115	172.7	202.9	0.22	0.200869	0.322273	107.5	202.9	0.89	3.85519e-07	2.03331e-06	19	43827321	43852017	7200	38.84	1	protein_coding	zinc finger protein 283 [Source:HGNC Symbol;Acc:HGNC:13077]
ENSG00000255559	ZNF252P-AS1	9.4	28.4	1.5	1.26008e-05	0.00412603	9.4	32.5	1.67	1.35906e-06	3.12858e-06	28.4	32.5	0.18	0.565789	0.536135	8	145002811	145006046	3236	48.67	1	lncRNA	ZNF252P antisense RNA 1 [Source:HGNC Symbol;Acc:HGNC:27821]
ENSG00000226200	SGMS1-AS1	200	290.3	0.55	0.00016	0.00421504	200	127.6	-0.63	5.16125e-05	0.000165193	290.3	127.6	-1.18	1.62241e-14	1.18108e-13	10	50623466	50641451	14420	43.56	1	lncRNA	SGMS1 antisense RNA 1 [Source:HGNC Symbol;Acc:HGNC:49683]
ENSG00000136699	SMPD4	953.9	1230.2	0.36	0.000164515	0.00424759	953.9	1350.7	0.5	2.01084e-07	9.57034e-07	1230.2	1350.7	0.14	0.145626	0.209229	2	130151392	130182750	7375	53.96	-1	protein_coding	sphingomyelin phosphodiesterase 4 [Source:HGNC Symbol;Acc:HGNC:32949]
ENSG00000248092	NNT-AS1	377.4	287.2	-0.39	0.00014921	0.00424759	377.4	441.7	0.22	0.0322382	0.0641076	287.2	441.7	0.61	4.62832e-09	2.37538e-08	5	43571594	43603230	6987	41.09	-1	lncRNA	NNT antisense RNA 1 [Source:HGNC Symbol;Acc:HGNC:49005]
ENSG00000107929	LARP4B	3032	2243.3	-0.43	0.000173948	0.00426421	3032	2572.4	-0.24	0.0388613	0.085089	2243.3	2572.4	0.19	0.0929615	0.210196	10	806914	931705	12836	42.7	-1	protein_coding	La ribonucleoprotein domain family member 4B [Source:HGNC Symbol;Acc:HGNC:28987]
ENSG00000104856	RELB	1514.3	2103.4	0.47	0.00015756	0.00427808	1514.3	5767.3	1.91	1.13154e-54	9.19254e-53	2103.4	5767.3	1.45	3.43684e-32	1.10028e-30	19	45001449	45038198	3016	51.24	1	protein_coding	RELB proto-oncogene, NF-kB subunit [Source:HGNC Symbol;Acc:HGNC:9956]
ENSG00000281103	TRG-AS1	467.6	275.9	-0.75	0.000164511	0.00427808	467.6	280.1	-0.78	0.000108063	0.000359569	275.9	280.1	-0.03	0.896677	1	7	38341577	38378804	7416	41.79	1	lncRNA	T cell receptor gamma locus antisense RNA 1 [Source:HGNC Symbol;Acc:HGNC:48974]
ENSG00000157426	AASDH	467.1	341.8	-0.46	0.000166843	0.00427808	467.1	1168.6	1.3	1.48135e-27	2.73771e-26	341.8	1168.6	1.76	5.72041e-48	2.46394e-46	4	56338287	56387508	4654	38.98	-1	protein_coding	aminoadipate-semialdehyde dehydrogenase [Source:HGNC Symbol;Acc:HGNC:23993]
ENSG00000163661	PTX3	7.6	103.7	2.64	8.22551e-05	0.00427808	7.6	122.3	3.31	7.93698e-07	2.60084e-06	103.7	122.3	0.67	0.31089	0.36842	3	157436850	157443633	1884	42.7	1	protein_coding	pentraxin 3 [Source:HGNC Symbol;Acc:HGNC:9692]
ENSG00000284691	AC073111.4	408.6	282.5	-0.53	0.000168638	0.00429066	408.6	388	-0.09	0.521142	0.617283	282.5	388	0.44	0.00205187	0.00533518	7	150400702	150412470	4333	56.43	1	protein_coding	novel zinc finger protein
ENSG00000245556	SCAMP1-AS1	159.6	228.2	0.51	0.000153625	0.00429066	159.6	195.6	0.29	0.0403208	0.0781341	228.2	195.6	-0.23	0.0973608	0.213162	5	78342365	78360507	5028	42.36	-1	lncRNA	SCAMP1 antisense RNA 1 [Source:HGNC Symbol;Acc:HGNC:50544]
ENSG00000228393	LINC01004	23	52.8	1.16	1.3383e-05	0.00429066	23	57.5	1.28	2.03923e-06	5.46626e-06	52.8	57.5	0.12	0.627925	0.652731	7	104950315	105013044	1483	42	-1	lncRNA	long intergenic non-protein coding RNA 1004 [Source:HGNC Symbol;Acc:HGNC:48961]
ENSG00000204084	INPP5B	1113.1	791.5	-0.49	0.000169347	0.00430784	1113.1	1116.2	0	0.972422	1	791.5	1116.2	0.49	0.000157192	0.000415693	1	37860697	37947057	8930	46.64	-1	protein_coding	inositol polyphosphate-5-phosphatase B [Source:HGNC Symbol;Acc:HGNC:6077]
ENSG00000084733	RAB10	4494.2	3473.8	-0.38	0.000156299	0.00432282	4494.2	2508.3	-0.85	2.89515e-17	3.07153e-16	3473.8	2508.3	-0.47	2.8127e-06	1.43881e-05	2	26034084	26137454	3654	40.63	1	protein_coding	RAB10, member RAS oncogene family [Source:HGNC Symbol;Acc:HGNC:9759]
ENSG00000157833	GAREM2	50.5	96.3	0.91	8.54777e-05	0.00433563	50.5	36.1	-0.48	0.0610541	0.0855293	96.3	36.1	-1.39	1.96681e-08	7.20886e-08	2	26173088	26189663	5942	58.43	1	protein_coding	GRB2 associated regulator of MAPK1 subtype 2 [Source:HGNC Symbol;Acc:HGNC:27172]
ENSG00000215790	SLC35E2A	787.6	562.2	-0.48	0.000174064	0.00438888	787.6	593.3	-0.43	0.00079546	0.00214539	562.2	593.3	0.05	0.712702	0.791732	1	1724838	1745999	7713	52.17	-1	protein_coding	solute carrier family 35 member E2A [Source:HGNC Symbol;Acc:HGNC:20863]
ENSG00000170190	SLC16A5	306.2	186.2	-0.72	0.000172978	0.00442421	306.2	35.7	-3.05	2.93993e-42	1.08972e-40	186.2	35.7	-2.34	5.67304e-25	8.2475e-24	17	75087727	75106162	3089	56.22	1	protein_coding	solute carrier family 16 member 5 [Source:HGNC Symbol;Acc:HGNC:10926]
ENSG00000170581	STAT2	7544.9	5462.5	-0.46	0.000172785	0.00444457	7544.9	1328.9	-2.49	2.59893e-88	8.23243e-86	5462.5	1328.9	-2.02	5.06062e-59	6.02872e-57	12	56341597	56360167	6198	47.76	-1	protein_coding	signal transducer and activator of transcription 2 [Source:HGNC Symbol;Acc:HGNC:11363]
ENSG00000174996	KLC2	600.5	448.2	-0.42	0.000221847	0.00444457	600.5	768.7	0.35	0.0017262	0.00497939	448.2	768.7	0.77	1.14151e-11	7.34619e-11	11	66257294	66267860	5479	60.47	1	protein_coding	kinesin light chain 2 [Source:HGNC Symbol;Acc:HGNC:20716]
ENSG00000164535	DAGLB	535.8	385.5	-0.47	0.000179468	0.00444457	535.8	749	0.48	0.000118389	0.000408453	385.5	749	0.95	4.12895e-14	2.68071e-13	7	6409126	6484190	5715	48.19	-1	protein_coding	diacylglycerol lipase beta [Source:HGNC Symbol;Acc:HGNC:28923]
ENSG00000113263	ITK	4203.1	6464.6	0.61	0.000163092	0.00444536	4203.1	16850.2	1.99	8.64264e-35	2.66806e-33	6464.6	16850.2	1.38	1.37833e-17	1.80129e-16	5	157142933	157255191	8604	41.46	1	protein_coding	IL2 inducible T cell kinase [Source:HGNC Symbol;Acc:HGNC:6171]
ENSG00000070269	TMEM260	658.2	482.4	-0.45	0.000222897	0.00444536	658.2	1094.8	0.73	1.05289e-09	6.33571e-09	482.4	1094.8	1.17	1.78802e-22	3.15654e-21	14	56488354	56650606	8072	39.13	1	protein_coding	transmembrane protein 260 [Source:HGNC Symbol;Acc:HGNC:20185]
ENSG00000168661	ZNF30	80.7	46.4	-0.78	0.000129665	0.00444536	80.7	290.1	1.82	9.20636e-23	1.21759e-21	46.4	290.1	2.6	2.74568e-40	1.25413e-38	19	34926903	34945170	2745	42.7	1	protein_coding	zinc finger protein 30 [Source:HGNC Symbol;Acc:HGNC:13090]
ENSG00000149782	PLCB3	673.3	441	-0.6	0.000179095	0.00451925	673.3	174.7	-1.94	4.34864e-31	1.08329e-29	441	174.7	-1.34	1.64177e-15	2.16964e-14	11	64251523	64269150	4964	60.32	1	protein_coding	phospholipase C beta 3 [Source:HGNC Symbol;Acc:HGNC:9056]
ENSG00000139531	SUOX	304.5	222.6	-0.46	0.00018485	0.0045943	304.5	170.6	-0.84	9.41889e-11	5.47498e-10	222.6	170.6	-0.38	0.00419245	0.0127816	12	55997180	56006641	5008	52.21	1	protein_coding	sulfite oxidase [Source:HGNC Symbol;Acc:HGNC:11460]
ENSG00000277283	AC004812.2	59.6	102	0.78	9.21671e-05	0.00463583	59.6	89.8	0.59	0.00407251	0.00732373	102	89.8	-0.19	0.334716	0.406047	12	120116907	120119000	2094	52.48	1	lncRNA	novel transcript, antisense to RAB35
ENSG00000131759	RARA	993.9	751.8	-0.4	0.000190707	0.00464896	993.9	1256.9	0.33	0.00198136	0.00568323	751.8	1256.9	0.73	1.06097e-11	5.84151e-11	17	40309180	40357643	4743	56.99	1	protein_coding	retinoic acid receptor alpha [Source:HGNC Symbol;Acc:HGNC:9864]
ENSG00000126070	AGO3	1642	1245.6	-0.39	0.000198795	0.00466022	1642	2052.7	0.32	0.00238645	0.00678674	1245.6	2052.7	0.71	1.57282e-11	8.10737e-11	1	35930718	36072500	21153	38.75	1	protein_coding	argonaute RISC catalytic component 3 [Source:HGNC Symbol;Acc:HGNC:18421]
ENSG00000179029	TMEM107	201.4	131.6	-0.61	0.000139621	0.00469431	201.4	170.7	-0.24	0.129996	0.214228	131.6	170.7	0.37	0.0255615	0.0530735	17	8172457	8176399	3943	48.77	-1	protein_coding	transmembrane protein 107 [Source:HGNC Symbol;Acc:HGNC:28128]
ENSG00000114988	LMAN2L	406.6	282.8	-0.51	0.000168254	0.00473126	406.6	186	-1.12	3.26197e-15	2.88261e-14	282.8	186	-0.61	2.38471e-05	0.000126196	2	96705929	96740064	2709	44.97	-1	protein_coding	lectin, mannose binding 2 like [Source:HGNC Symbol;Acc:HGNC:19263]
ENSG00000141568	FOXK2	1208	930.5	-0.38	0.000193101	0.00474493	1208	2598.1	1.1	4.09972e-28	8.79368e-27	930.5	2598.1	1.47	8.50435e-49	3.68596e-47	17	82519713	82644662	9986	49.72	1	protein_coding	forkhead box K2 [Source:HGNC Symbol;Acc:HGNC:6036]
ENSG00000078699	CBFA2T2	1294.7	971.2	-0.41	0.000206702	0.00480899	1294.7	2114.7	0.7	1.37408e-10	8.91918e-10	971.2	2114.7	1.11	5.19576e-24	6.35387e-23	20	33490075	33650036	9457	42.36	1	protein_coding	CBFA2/RUNX1 partner transcriptional co-repressor 2 [Source:HGNC Symbol;Acc:HGNC:1536]
ENSG00000196911	KPNA5	720.5	1015.6	0.49	0.000207156	0.00481048	720.5	2252.9	1.62	1.35543e-34	4.1104e-33	1015.6	2252.9	1.13	9.32115e-18	7.54902e-17	6	116681187	116741867	11418	35.55	1	protein_coding	karyopherin subunit alpha 5 [Source:HGNC Symbol;Acc:HGNC:6398]
ENSG00000159905	ZNF221	40.8	12.2	-1.63	2.88943e-05	0.00481422	40.8	33.3	-0.27	0.465699	0.41832	12.2	33.3	1.36	0.000623661	0.00118237	19	43951223	43967709	2717	41.33	1	protein_coding	zinc finger protein 221 [Source:HGNC Symbol;Acc:HGNC:13014]
ENSG00000145439	CBR4	696.2	486.7	-0.52	0.000247374	0.00481651	696.2	487.3	-0.51	0.000380142	0.00109518	486.7	487.3	0.01	0.933511	1	4	168863770	169010275	5110	38.87	-1	protein_coding	carbonyl reductase 4 [Source:HGNC Symbol;Acc:HGNC:25891]
ENSG00000261618	LINC02605	122.3	332.1	1.29	0.000196818	0.00484578	122.3	93.5	-0.36	0.306996	0.454822	332.1	93.5	-1.65	2.39459e-06	1.14937e-05	8	78835307	78840525	5219	37.02	1	lncRNA	long intergenic non-protein coding RNA 2605 [Source:HGNC Symbol;Acc:HGNC:53974]
ENSG00000205560	CPT1B	83.9	46.3	-0.8	9.91949e-05	0.00484578	83.9	96.8	0.21	0.278229	0.397558	46.3	96.8	1.02	1.04229e-06	2.88167e-06	22	50568861	50578465	4102	58.44	-1	protein_coding	carnitine palmitoyltransferase 1B [Source:HGNC Symbol;Acc:HGNC:2329]
ENSG00000260236	AC099778.1	27.6	57.4	1.04	0.00012526	0.00486294	27.6	353.9	3.57	9.28963e-43	3.61146e-41	57.4	353.9	2.53	7.21283e-25	1.42791e-23	3	47379089	47380999	1911	53.69	-1	lncRNA	novel transcript, antisense to PTPN23
ENSG00000015532	XYLT2	603.3	466.4	-0.37	0.000204134	0.00486507	603.3	750.9	0.32	0.00136989	0.00402012	466.4	750.9	0.69	6.66114e-12	3.71974e-11	17	50346126	50363138	5472	56.47	1	protein_coding	xylosyltransferase 2 [Source:HGNC Symbol;Acc:HGNC:15517]
ENSG00000153786	ZDHHC7	1986.4	1476.7	-0.43	0.000195506	0.00497114	1986.4	1789.6	-0.16	0.172853	0.312845	1476.7	1789.6	0.27	0.0188047	0.0528439	16	84974181	85011535	3947	48.57	-1	protein_coding	zinc finger DHHC-type containing 7 [Source:HGNC Symbol;Acc:HGNC:18459]
ENSG00000168264	IRF2BP2	5835.6	3644.9	-0.68	0.000202466	0.00498638	5835.6	2300.6	-1.32	4.94653e-13	3.95516e-12	3644.9	2300.6	-0.64	0.000438358	0.00162583	1	234604269	234609525	4724	48.01	-1	protein_coding	interferon regulatory factor 2 binding protein 2 [Source:HGNC Symbol;Acc:HGNC:21729]
ENSG00000169221	TBC1D10B	1390	1053.7	-0.4	0.000207394	0.00498638	1390	1846	0.4	0.000209474	0.000705568	1053.7	1846	0.8	1.38074e-13	8.83355e-13	16	30357102	30370494	6929	54.56	-1	protein_coding	TBC1 domain family member 10B [Source:HGNC Symbol;Acc:HGNC:24510]
ENSG00000116497	S100PBP	931.7	646.2	-0.52	0.000210679	0.00498638	931.7	1802.1	0.93	2.71452e-11	1.86652e-10	646.2	1802.1	1.46	4.48367e-25	6.14721e-24	1	32816767	32858875	9190	41.44	1	protein_coding	S100P binding protein [Source:HGNC Symbol;Acc:HGNC:25768]
ENSG00000109756	RAPGEF2	1741.7	2719	0.64	0.000202854	0.00498672	1741.7	3474.3	0.99	9.50396e-09	5.67361e-08	2719	3474.3	0.35	0.0425887	0.10986	4	159103013	159360174	13275	36.75	1	protein_coding	Rap guanine nucleotide exchange factor 2 [Source:HGNC Symbol;Acc:HGNC:16854]
ENSG00000178966	RMI1	576.6	412.7	-0.48	0.000209164	0.00500713	576.6	286.4	-1	9.40814e-14	5.98189e-13	412.7	286.4	-0.52	0.000137163	0.000654794	9	83980711	84004074	3507	38.66	1	protein_coding	RecQ mediated genome instability 1 [Source:HGNC Symbol;Acc:HGNC:25764]
ENSG00000169592	INO80E	1457.5	1109.5	-0.39	0.000213022	0.00501158	1457.5	662.5	-1.13	1.52086e-25	2.71877e-24	1109.5	662.5	-0.74	1.07597e-11	5.95392e-11	16	29995715	30005793	5655	57	1	protein_coding	INO80 complex subunit E [Source:HGNC Symbol;Acc:HGNC:26905]
ENSG00000273007	AC021205.3	28.6	7.4	-1.81	3.09083e-05	0.00502695	28.6	56.6	0.93	0.0177369	0.0216003	7.4	56.6	2.74	1.89276e-10	7.27806e-10	4	122879778	122885805	2849	40.36	-1	lncRNA	novel transcript, antisense to FGF2
ENSG00000121058	COIL	460.6	647	0.49	0.000264849	0.00503398	460.6	599.8	0.37	0.00662104	0.0172024	647	599.8	-0.12	0.364388	0.456793	17	56938199	56961050	3014	42.99	-1	protein_coding	coilin [Source:HGNC Symbol;Acc:HGNC:2184]
ENSG00000231721	LINC-PINT	220.9	340.7	0.63	0.000209818	0.00505252	220.9	765.7	1.76	4.34639e-25	5.82107e-24	340.7	765.7	1.12	2.27161e-11	2.21506e-10	7	130938963	131110176	9030	41.59	-1	lncRNA	long intergenic non-protein coding RNA, p53 induced transcript [Source:HGNC Symbol;Acc:HGNC:26885]
ENSG00000152256	PDK1	1083.5	1627.2	0.56	0.000230157	0.0051788	1083.5	881.6	-0.33	0.030705	0.0696108	1627.2	881.6	-0.89	5.64885e-09	2.39486e-08	2	172555373	172608669	14883	39.52	1	protein_coding	pyruvate dehydrogenase kinase 1 [Source:HGNC Symbol;Acc:HGNC:8809]
ENSG00000198876	DCAF12	1057.6	830.7	-0.35	0.000231129	0.00519121	1057.6	1844.4	0.8	1.47328e-17	1.60683e-16	830.7	1844.4	1.15	4.39077e-34	9.38453e-33	9	34086387	34127399	4315	45.99	-1	protein_coding	DDB1 and CUL4 associated factor 12 [Source:HGNC Symbol;Acc:HGNC:19911]
ENSG00000123870	ZNF137P	126.7	77.6	-0.71	0.000159999	0.0051961	126.7	140.4	0.13	0.475421	0.64912	77.6	140.4	0.84	9.7947e-06	4.56858e-05	19	52588505	52597345	2029	46.4	1	transcribed_unprocessed_pseudogene	zinc finger protein 137, pseudogene [Source:HGNC Symbol;Acc:HGNC:12921]
ENSG00000178338	ZNF354B	372.2	278.3	-0.42	0.000202545	0.00522952	372.2	203.4	-0.87	2.25256e-13	1.58387e-12	278.3	203.4	-0.45	0.000179421	0.000551873	5	178859953	178888122	3742	44.33	1	protein_coding	zinc finger protein 354B [Source:HGNC Symbol;Acc:HGNC:17197]
ENSG00000181284	TMEM102	228.8	154.3	-0.57	0.000222737	0.00522952	228.8	424.1	0.87	5.23042e-09	2.50479e-08	154.3	424.1	1.44	3.49191e-21	5.50949e-20	17	7435435	7437679	2137	63.96	1	protein_coding	transmembrane protein 102 [Source:HGNC Symbol;Acc:HGNC:26722]
ENSG00000124193	SRSF6	3333.4	4256.3	0.35	0.000210495	0.00523996	3333.4	1217.4	-1.45	2.44859e-50	1.63663e-48	4256.3	1217.4	-1.8	5.19169e-77	1.44764e-74	20	43457893	43466046	4894	42.3	1	protein_coding	serine and arginine rich splicing factor 6 [Source:HGNC Symbol;Acc:HGNC:10788]
ENSG00000111674	ENO2	2249	1714.9	-0.4	0.000228453	0.00527759	2249	951.3	-1.24	5.54331e-30	1.29692e-28	1714.9	951.3	-0.85	1.08856e-14	7.17361e-14	12	6913745	6923698	4281	55.33	1	protein_coding	enolase 2 [Source:HGNC Symbol;Acc:HGNC:3353]
ENSG00000197119	SLC25A29	809.9	527.2	-0.6	0.000225344	0.00527781	809.9	201.9	-1.93	5.85846e-30	1.20629e-28	527.2	201.9	-1.33	7.43718e-15	5.1803e-14	14	100291116	100306547	7446	57.04	-1	protein_coding	solute carrier family 25 member 29 [Source:HGNC Symbol;Acc:HGNC:20116]
ENSG00000166928	MS4A14	1181.9	495.5	-1.2	0.000232019	0.0053407	1181.9	609.3	-1.24	0.000141679	0.000484125	495.5	609.3	-0.04	0.896684	1	11	60378530	60417756	4006	38.93	1	protein_coding	membrane spanning 4-domains A14 [Source:HGNC Symbol;Acc:HGNC:30706]
ENSG00000184867	ARMCX2	141.9	93	-0.62	0.000146404	0.00546952	141.9	128.3	-0.17	0.300895	0.44715	93	128.3	0.45	0.00727558	0.0211543	X	101655281	101659850	3548	51.75	-1	protein_coding	armadillo repeat containing X-linked 2 [Source:HGNC Symbol;Acc:HGNC:16869]
ENSG00000266962	AC067852.2	282.5	189.8	-0.57	0.000236898	0.0055022	282.5	86.4	-1.69	2.34096e-23	3.2882e-22	189.8	86.4	-1.11	8.373e-11	4.62986e-10	17	42552436	42554748	2313	63.34	-1	lncRNA	novel transcript, antisense to HSD17B1
ENSG00000082512	TRAF5	2041.2	1512.1	-0.43	0.000233791	0.00550893	2041.2	1080.7	-0.91	2.16583e-14	1.90354e-13	1512.1	1080.7	-0.48	6.7872e-05	0.000190284	1	211326615	211374946	9022	44.65	1	protein_coding	TNF receptor associated factor 5 [Source:HGNC Symbol;Acc:HGNC:12035]
ENSG00000180884	ZNF792	218.2	143.7	-0.6	0.000239359	0.00563007	218.2	858.7	1.94	2.68413e-35	6.43302e-34	143.7	858.7	2.55	6.72575e-57	5.01255e-55	19	34956354	34964229	4414	51.69	-1	protein_coding	zinc finger protein 792 [Source:HGNC Symbol;Acc:HGNC:24751]
ENSG00000102317	RBM3	5328.4	7330.7	0.46	0.000144447	0.00563631	5328.4	3843.2	-0.46	0.000166069	0.000562171	7330.7	3843.2	-0.92	4.04185e-14	4.0363e-13	X	48574449	48581162	5827	47.57	1	protein_coding	RNA binding motif protein 3 [Source:HGNC Symbol;Acc:HGNC:9900]
ENSG00000151849	CENPJ	586.4	458.3	-0.36	0.000305061	0.00563631	586.4	505.9	-0.21	0.0368429	0.0721808	458.3	505.9	0.15	0.142204	0.209699	13	24882279	24922889	5817	41.37	-1	protein_coding	centromere protein J [Source:HGNC Symbol;Acc:HGNC:17272]
ENSG00000143624	INTS3	2183.7	1590.8	-0.45	0.000238775	0.0056508	2183.7	3706.3	0.75	9.63729e-10	6.30825e-09	1590.8	3706.3	1.21	1.39615e-22	2.57672e-21	1	153728050	153774808	10467	48.34	1	protein_coding	integrator complex subunit 3 [Source:HGNC Symbol;Acc:HGNC:26153]
ENSG00000163577	EIF5A2	260.7	365.9	0.5	0.000224393	0.00566713	260.7	110.7	-1.2	9.9866e-16	8.53366e-15	365.9	110.7	-1.7	1.64693e-30	4.45959e-29	3	170888418	170908644	5541	38.2	-1	protein_coding	eukaryotic translation initiation factor 5A2 [Source:HGNC Symbol;Acc:HGNC:3301]
ENSG00000140521	POLG	1945.6	2395.7	0.3	0.000243269	0.00573465	1945.6	1579.3	-0.3	0.000290945	0.00095988	2395.7	1579.3	-0.6	3.84451e-13	3.57973e-12	15	89305198	89334861	6737	49.14	-1	protein_coding	DNA polymerase gamma, catalytic subunit [Source:HGNC Symbol;Acc:HGNC:9179]
ENSG00000167904	TMEM68	467.6	357.8	-0.38	0.000246418	0.00573465	467.6	1175.7	1.32	6.17199e-40	2.42275e-38	357.8	1175.7	1.71	3.91185e-63	4.33573e-61	8	55696424	55773407	8574	38.91	-1	protein_coding	transmembrane protein 68 [Source:HGNC Symbol;Acc:HGNC:26510]
ENSG00000160593	JAML	2520.9	1921.8	-0.4	0.000252325	0.00578469	2520.9	3681.4	0.52	2.04738e-06	8.83664e-06	1921.8	3681.4	0.93	4.56599e-17	5.7399e-16	11	118193725	118225094	8602	44.1	-1	protein_coding	junction adhesion molecule like [Source:HGNC Symbol;Acc:HGNC:19084]
ENSG00000176422	SPRYD4	223.1	332.2	0.58	0.000249647	0.00578935	223.1	146.5	-0.61	0.000298444	0.000846858	332.2	146.5	-1.19	7.21988e-13	6.37422e-12	12	56468578	56479708	10769	48.12	1	protein_coding	SPRY domain containing 4 [Source:HGNC Symbol;Acc:HGNC:27468]
ENSG00000163961	RNF168	874.9	1158.6	0.41	0.000254435	0.00581254	874.9	3278	1.9	1.3506e-65	2.53743e-63	1158.6	3278	1.49	1.91239e-41	9.71796e-40	3	196468783	196503768	5347	42.36	-1	protein_coding	ring finger protein 168 [Source:HGNC Symbol;Acc:HGNC:26661]
ENSG00000081059	TCF7	3809.7	4776.7	0.33	0.000253892	0.00593478	3809.7	6161.3	0.69	3.53701e-14	3.08901e-13	4776.7	6161.3	0.36	8.66228e-05	0.00030584	5	134114681	134151865	10093	54.55	1	protein_coding	transcription factor 7 [Source:HGNC Symbol;Acc:HGNC:11639]
ENSG00000196967	ZNF585A	245.5	158.4	-0.63	0.000238436	0.00594797	245.5	311.7	0.32	0.0618198	0.115953	158.4	311.7	0.95	3.81602e-08	2.23721e-07	19	37106734	37172741	10758	40.77	-1	protein_coding	zinc finger protein 585A [Source:HGNC Symbol;Acc:HGNC:26305]
ENSG00000136404	TM6SF1	445.7	285	-0.67	0.000242872	0.00606778	445.7	141.1	-1.7	4.28654e-19	4.43945e-18	285	141.1	-1.03	8.29665e-08	4.69845e-07	15	83107572	83144854	2496	43.49	1	protein_coding	transmembrane 6 superfamily member 1 [Source:HGNC Symbol;Acc:HGNC:11860]
ENSG00000112304	ACOT13	517.6	384.8	-0.42	0.000244107	0.006088	517.6	359.8	-0.52	7.98682e-06	2.88448e-05	384.8	359.8	-0.1	0.390627	0.562435	6	24667035	24705065	4394	41.43	1	protein_coding	acyl-CoA thioesterase 13 [Source:HGNC Symbol;Acc:HGNC:20999]
ENSG00000116584	ARHGEF2	4712.5	3048.6	-0.61	0.0002567	0.00611775	4712.5	4764.3	0	0.978314	1	3048.6	4764.3	0.62	0.000232818	0.000934277	1	155946851	156007070	9155	50.95	-1	protein_coding	Rho/Rac guanine nucleotide exchange factor 2 [Source:HGNC Symbol;Acc:HGNC:682]
ENSG00000184743	ATL3	1773.1	1414.7	-0.32	0.000257786	0.00613295	1773.1	2504.8	0.49	2.28346e-08	1.78802e-07	1414.7	2504.8	0.82	2.93789e-20	4.65149e-19	11	63624087	63671921	7600	42.43	-1	protein_coding	atlastin GTPase 3 [Source:HGNC Symbol;Acc:HGNC:24526]
ENSG00000205268	PDE7A	3820.7	2997.9	-0.36	0.000266473	0.00616105	3820.7	8151.7	1.08	9.47339e-29	2.06208e-27	2997.9	8151.7	1.43	2.73176e-49	2.00991e-47	8	65717510	65842322	7425	37.7	-1	protein_coding	phosphodiesterase 7A [Source:HGNC Symbol;Acc:HGNC:8791]
ENSG00000198964	SGMS1	893.4	1238.6	0.47	0.000269885	0.00616105	893.4	1506.2	0.75	4.40265e-09	2.51972e-08	1238.6	1506.2	0.29	0.0251419	0.0434517	10	50305586	50625163	6423	39.37	-1	protein_coding	sphingomyelin synthase 1 [Source:HGNC Symbol;Acc:HGNC:29799]
ENSG00000214922	HLA-F-AS1	97.6	57.2	-0.77	0.000132226	0.00616837	97.6	46.4	-1.06	5.64519e-07	1.69617e-06	57.2	46.4	-0.3	0.176755	0.235766	6	29726601	29749049	4179	45.94	-1	lncRNA	HLA-F antisense RNA 1 [Source:HGNC Symbol;Acc:HGNC:26645]
ENSG00000162869	PPP1R21	932.5	748.6	-0.32	0.000280569	0.00619099	932.5	1170	0.32	0.000263984	0.00087611	748.6	1170	0.64	4.45966e-13	2.71185e-12	2	48440598	48515391	3998	39.73	1	protein_coding	protein phosphatase 1 regulatory subunit 21 [Source:HGNC Symbol;Acc:HGNC:30595]
ENSG00000160999	SH2B2	155.4	93.2	-0.72	0.000172416	0.00619099	155.4	114.2	-0.46	0.0187215	0.0381333	93.2	114.2	0.27	0.178409	0.272067	7	102285091	102321711	2384	56.99	1	protein_coding	SH2B adaptor protein 2 [Source:HGNC Symbol;Acc:HGNC:17381]
ENSG00000267680	ZNF224	1266.5	970.2	-0.38	0.00027682	0.00627585	1266.5	1989.9	0.65	4.25892e-10	2.67755e-09	970.2	1989.9	1.03	6.49726e-23	7.80361e-22	19	44094339	44109886	7104	39.97	1	protein_coding	zinc finger protein 224 [Source:HGNC Symbol;Acc:HGNC:13017]
ENSG00000203667	COX20	700.4	911.1	0.39	0.000281117	0.00636233	700.4	119.2	-2.53	7.48764e-88	2.02852e-85	911.1	119.2	-2.92	1.59258e-117	1.03644e-114	1	244835616	244845057	4570	38.72	1	protein_coding	cytochrome c oxidase assembly factor COX20 [Source:HGNC Symbol;Acc:HGNC:26970]
ENSG00000170175	CHRNB1	136.2	87.1	-0.64	0.000137756	0.00637121	136.2	42.5	-1.66	4.44486e-18	3.2545e-17	87.1	42.5	-1.02	1.85622e-07	6.53143e-07	17	7445061	7457710	4332	51.91	1	protein_coding	cholinergic receptor nicotinic beta 1 subunit [Source:HGNC Symbol;Acc:HGNC:1961]
ENSG00000125430	HS3ST3B1	1299.1	1981.6	0.57	0.000287506	0.00638034	1299.1	1217	-0.11	0.473923	0.723631	1981.6	1217	-0.69	1.47483e-05	6.68492e-05	17	14301081	14349404	5369	46	1	protein_coding	heparan sulfate-glucosamine 3-sulfotransferase 3B1 [Source:HGNC Symbol;Acc:HGNC:5198]
ENSG00000132763	MMACHC	105.1	63.9	-0.71	0.000209212	0.00638782	105.1	152.8	0.52	0.00486955	0.0111308	63.9	152.8	1.23	1.29411e-10	7.04456e-10	1	45500300	45513382	5049	47.89	1	protein_coding	metabolism of cobalamin associated C [Source:HGNC Symbol;Acc:HGNC:24525]
ENSG00000238164	TNFRSF14-AS1	527.6	380	-0.47	0.000252785	0.00640469	527.6	295.8	-0.81	7.12489e-10	3.30329e-09	380	295.8	-0.34	0.0102416	0.0215589	1	2549920	2557031	6137	62.87	-1	lncRNA	TNFRSF14 antisense RNA 1 [Source:HGNC Symbol;Acc:HGNC:26966]
ENSG00000197329	PELI1	866.7	1708.2	0.89	0.000269701	0.00649512	866.7	5431.3	2.58	4.1964e-26	8.57801e-25	1708.2	5431.3	1.69	4.11468e-12	3.54252e-11	2	64092652	64144420	4091	36.89	-1	protein_coding	pellino E3 ubiquitin protein ligase 1 [Source:HGNC Symbol;Acc:HGNC:8827]
ENSG00000099904	ZDHHC8	783.1	596.4	-0.39	0.0002935	0.00649512	783.1	258.2	-1.59	1.89003e-43	8.00156e-42	596.4	258.2	-1.2	4.05533e-25	5.46816e-24	22	20129456	20148007	5542	63.57	1	protein_coding	zinc finger DHHC-type containing 8 [Source:HGNC Symbol;Acc:HGNC:18474]
ENSG00000078061	ARAF	1220.8	1479.6	0.28	0.00030054	0.00659575	1220.8	1197.2	-0.03	0.712823	1	1479.6	1197.2	-0.31	8.10912e-05	0.000334941	X	47561100	47571920	3535	51.23	1	protein_coding	A-Raf proto-oncogene, serine/threonine kinase [Source:HGNC Symbol;Acc:HGNC:646]
ENSG00000185112	FAM43A	245.3	342.2	0.48	0.000299485	0.00659575	245.3	277.1	0.17	0.207346	0.326686	342.2	277.1	-0.31	0.0215173	0.0560743	3	194685883	194689037	3155	61.97	1	protein_coding	family with sequence similarity 43 member A [Source:HGNC Symbol;Acc:HGNC:26888]
ENSG00000284633	AL031590.1	27.5	82.4	1.45	6.82942e-05	0.00659575	27.5	9.2	-1.42	0.000711038	0.00132336	82.4	9.2	-2.87	2.29737e-12	1.04009e-11	22	39242188	39279897	4521	55.82	1	lncRNA	novel transcript, antisense to PDGFB
ENSG00000102531	FNDC3A	3398.9	2626.2	-0.36	0.000178144	0.0065989	3398.9	5051.9	0.59	7.99912e-10	4.90588e-09	2626.2	5051.9	0.94	5.01699e-23	9.51889e-22	13	48975912	49209779	7698	37.08	1	protein_coding	fibronectin type III domain containing 3A [Source:HGNC Symbol;Acc:HGNC:20296]
ENSG00000100722	ZC3H14	1234.3	946.4	-0.39	0.000302154	0.00662331	1234.3	2640.7	1.08	9.64947e-25	1.66679e-23	946.4	2640.7	1.47	1.27299e-43	4.53552e-42	14	88562970	88627596	20998	40.17	1	protein_coding	zinc finger CCCH-type containing 14 [Source:HGNC Symbol;Acc:HGNC:20509]
ENSG00000135823	STX6	1173.4	878.2	-0.42	0.000305532	0.00666622	1173.4	804.7	-0.55	2.91864e-06	1.2425e-05	878.2	804.7	-0.13	0.274668	0.366816	1	180972712	181023121	6477	40.71	-1	protein_coding	syntaxin 6 [Source:HGNC Symbol;Acc:HGNC:11441]
ENSG00000134815	DHX34	748.1	550.4	-0.44	0.000312006	0.00671111	748.1	2136.5	1.5	3.39025e-36	1.11231e-34	550.4	2136.5	1.93	2.30107e-58	1.61615e-56	19	47349315	47382704	5662	54.22	1	protein_coding	DExH-box helicase 34 [Source:HGNC Symbol;Acc:HGNC:16719]
ENSG00000218018	AL109955.1	20.5	52.7	1.35	4.46516e-05	0.00672639	20.5	11.1	-0.81	0.0331155	0.0400277	52.7	11.1	-2.16	3.79961e-09	1.2993e-08	20	57377140	57393062	1754	53.47	-1	lncRNA	novel transcript
ENSG00000160113	NR2F6	82.7	43.8	-0.91	0.000154264	0.00674644	82.7	49.5	-0.73	0.00262764	0.0064883	43.8	49.5	0.17	0.490148	0.481348	19	17231883	17245940	2676	58.96	-1	protein_coding	nuclear receptor subfamily 2 group F member 6 [Source:HGNC Symbol;Acc:HGNC:7977]
ENSG00000179950	PUF60	1422.1	1863.9	0.39	0.000311095	0.00676228	1422.1	1392.6	-0.03	0.790267	1	1863.9	1392.6	-0.42	0.00011634	0.000470476	8	143816344	143829352	4917	61.8	-1	protein_coding	poly(U) binding splicing factor 60 [Source:HGNC Symbol;Acc:HGNC:17042]
ENSG00000186810	CXCR3	314.6	483	0.6	0.000312321	0.0067776	314.6	78.2	-2	1.01111e-26	1.77472e-25	483	78.2	-2.6	9.23821e-45	4.06231e-43	X	71615916	71618511	1862	61.25	-1	protein_coding	C-X-C motif chemokine receptor 3 [Source:HGNC Symbol;Acc:HGNC:4540]
ENSG00000130775	THEMIS2	4333.5	3052.5	-0.55	0.00029938	0.00680315	4333.5	415.3	-3.41	1.37368e-104	8.3325e-102	3052.5	415.3	-2.86	6.49366e-74	1.54564e-71	1	27872543	27886685	4621	54.04	1	protein_coding	thymocyte selection associated family member 2 [Source:HGNC Symbol;Acc:HGNC:16839]
ENSG00000196455	PIK3R4	943.1	727.5	-0.37	0.000332139	0.00680315	943.1	1655.2	0.81	4.92004e-15	4.49751e-14	727.5	1655.2	1.18	5.21972e-30	8.86611e-29	3	130678934	130746829	5377	36.67	-1	protein_coding	phosphoinositide-3-kinase regulatory subunit 4 [Source:HGNC Symbol;Acc:HGNC:8982]
ENSG00000261716	HIST2H2BC	200.8	309.2	0.63	0.00027493	0.00680315	200.8	486.9	1.24	8.30605e-13	5.77536e-12	309.2	486.9	0.61	0.000381886	0.00170216	1	149844498	149850937	6440	40.99	-1	transcribed_unprocessed_pseudogene	histone cluster 2 H2B family member c (pseudogene) [Source:HGNC Symbol;Acc:HGNC:20516]
ENSG00000166888	STAT6	6351.5	5156	-0.3	0.000300674	0.00686421	6351.5	2829.5	-1.16	6.58698e-44	3.17812e-42	5156	2829.5	-0.86	6.82957e-25	1.19039e-23	12	57095408	57132139	7298	50.56	-1	protein_coding	signal transducer and activator of transcription 6 [Source:HGNC Symbol;Acc:HGNC:11368]
ENSG00000182944	EWSR1	5916	7103.1	0.26	0.000305394	0.00691674	5916	6042.1	0.03	0.67908	0.987355	7103.1	6042.1	-0.23	0.00143309	0.00500548	22	29268009	29300525	10326	44.02	1	protein_coding	EWS RNA binding protein 1 [Source:HGNC Symbol;Acc:HGNC:3508]
ENSG00000093000	NUP50	2823.9	2309	-0.29	0.000308553	0.00697674	2823.9	2763.9	-0.03	0.709593	1	2309	2763.9	0.26	0.00128457	0.00444468	22	45163925	45188017	8236	43.51	1	protein_coding	nucleoporin 50 [Source:HGNC Symbol;Acc:HGNC:8065]
ENSG00000122008	POLK	1327.4	1006.2	-0.39	0.000325391	0.00697968	1327.4	1375.2	0.05	0.644565	0.942454	1006.2	1375.2	0.44	5.4028e-05	0.000153403	5	75511756	75601144	9105	36.45	1	protein_coding	DNA polymerase kappa [Source:HGNC Symbol;Acc:HGNC:9183]
ENSG00000128607	KLHDC10	1030.4	829.2	-0.31	0.000329491	0.00703499	1030.4	975	-0.08	0.352783	0.568748	829.2	975	0.23	0.00869867	0.0173214	7	130070534	130135705	6583	40.13	1	protein_coding	kelch domain containing 10 [Source:HGNC Symbol;Acc:HGNC:22194]
ENSG00000247774	PCED1B-AS1	938	1278.5	0.45	0.000332017	0.00706805	938	699.1	-0.44	0.000641098	0.00198829	1278.5	699.1	-0.89	3.17133e-12	2.70619e-11	12	47205898	47216456	3970	42.57	-1	lncRNA	PCED1B antisense RNA 1 [Source:HGNC Symbol;Acc:HGNC:44166]
ENSG00000182774	RPS17	116.5	208.8	0.8	0.000246066	0.00706805	116.5	145.1	0.28	0.208354	0.332488	208.8	145.1	-0.52	0.0176698	0.0381855	15	82536750	82540459	3188	49.43	-1	protein_coding	ribosomal protein S17 [Source:HGNC Symbol;Acc:HGNC:10397]
ENSG00000131876	SNRPA1	593.1	788.2	0.41	0.000338586	0.00720581	593.1	731.2	0.29	0.0111553	0.0279878	788.2	731.2	-0.12	0.308935	0.575542	15	101281510	101295282	3669	42.28	-1	protein_coding	small nuclear ribonucleoprotein polypeptide A' [Source:HGNC Symbol;Acc:HGNC:11152]
ENSG00000115963	RND3	48.9	138.3	1.39	0.000167594	0.00720581	48.9	5.5	-2.79	4.68804e-10	2.41559e-09	138.3	5.5	-4.19	3.67219e-21	3.05334e-20	2	150468195	150539011	3594	38.66	-1	protein_coding	Rho family GTPase 3 [Source:HGNC Symbol;Acc:HGNC:671]
ENSG00000167107	ACSF2	357.2	259.5	-0.45	0.00034101	0.00722146	357.2	249.5	-0.52	5.05351e-05	0.000161923	259.5	249.5	-0.07	0.587329	0.948386	17	50426158	50474845	5797	49.96	1	protein_coding	acyl-CoA synthetase family member 2 [Source:HGNC Symbol;Acc:HGNC:26101]
ENSG00000157379	DHRS1	353.9	239.4	-0.56	0.000341784	0.00722604	353.9	186.3	-0.91	1.37938e-08	6.57964e-08	239.4	186.3	-0.35	0.0305529	0.0575844	14	24290598	24299780	4949	47.91	-1	protein_coding	dehydrogenase/reductase 1 [Source:HGNC Symbol;Acc:HGNC:16445]
ENSG00000106479	ZNF862	814.1	608	-0.42	0.000338646	0.00725308	814.1	1005.1	0.3	0.0105492	0.0263187	608	1005.1	0.72	9.71255e-10	4.53236e-09	7	149838375	149867479	8422	48.91	1	protein_coding	zinc finger protein 862 [Source:HGNC Symbol;Acc:HGNC:34519]
ENSG00000145723	GIN1	196.6	133.4	-0.55	0.000338174	0.00725308	196.6	320.7	0.7	3.10372e-06	1.14148e-05	133.4	320.7	1.25	3.21739e-16	3.60352e-15	5	103086000	103120138	4169	36	-1	protein_coding	gypsy retrotransposon integrase 1 [Source:HGNC Symbol;Acc:HGNC:25959]
ENSG00000160570	DEDD2	1021.6	707.9	-0.52	0.000345188	0.00726246	1021.6	1710	0.71	8.91118e-07	4.01352e-06	707.9	1710	1.24	2.3393e-17	2.92741e-16	19	42198598	42220140	2631	52.69	-1	protein_coding	death effector domain containing 2 [Source:HGNC Symbol;Acc:HGNC:24450]
ENSG00000205269	TMEM170B	1720	1074.9	-0.66	0.000341418	0.00727696	1720	493	-1.79	3.47424e-22	5.58554e-21	1074.9	493	-1.14	8.64493e-10	3.8811e-09	6	11537749	11583524	8891	37.06	1	protein_coding	transmembrane protein 170B [Source:HGNC Symbol;Acc:HGNC:34244]
ENSG00000139926	FRMD6	39.6	67.2	0.75	0.000171988	0.00727696	39.6	141.7	1.8	2.1405e-20	2.45423e-19	67.2	141.7	1.05	1.02511e-08	3.47943e-08	14	51489100	51730727	9416	39.42	1	protein_coding	FERM domain containing 6 [Source:HGNC Symbol;Acc:HGNC:19839]
ENSG00000100109	TFIP11	947	1211.4	0.35	0.000352409	0.00728626	947	1672	0.81	1.67315e-16	1.67023e-15	1211.4	1672	0.46	2.70197e-06	1.33145e-05	22	26491225	26512505	5436	44.89	-1	protein_coding	tuftelin interacting protein 11 [Source:HGNC Symbol;Acc:HGNC:17165]
ENSG00000136816	TOR1B	697.9	544.8	-0.36	0.000357305	0.00737558	697.9	407.6	-0.77	7.90421e-14	6.65278e-13	544.8	407.6	-0.41	6.91768e-05	0.000192816	9	129803157	129811281	2907	50.46	1	protein_coding	torsin family 1 member B [Source:HGNC Symbol;Acc:HGNC:11995]
ENSG00000100281	HMGXB4	872.3	1104.7	0.34	0.00035356	0.00737871	872.3	984.9	0.17	0.0760404	0.153375	1104.7	984.9	-0.17	0.0770916	0.122389	22	35257452	35295807	6006	41.49	1	protein_coding	HMG-box containing 4 [Source:HGNC Symbol;Acc:HGNC:5003]
ENSG00000076053	RBM7	528.6	700.4	0.4	0.000354417	0.00749338	528.6	1085	1.03	8.09693e-20	1.03183e-18	700.4	1085	0.62	2.52023e-08	1.02731e-07	11	114400030	114414203	7885	38.27	1	protein_coding	RNA binding motif protein 7 [Source:HGNC Symbol;Acc:HGNC:9904]
ENSG00000230487	PSMG3-AS1	138	88.8	-0.63	0.000178755	0.00749338	138	41.5	-1.71	9.5069e-19	7.25301e-18	88.8	41.5	-1.08	4.93422e-08	1.84151e-07	7	1570073	1589626	6436	53.15	1	lncRNA	PSMG3 antisense RNA 1 (head to head) [Source:HGNC Symbol;Acc:HGNC:22230]
ENSG00000145016	RUBCN	1821.7	1406.2	-0.37	0.000342318	0.00750453	1821.7	3257.9	0.83	1.06661e-15	1.51501e-14	1406.2	3257.9	1.21	5.15041e-31	1.52971e-29	3	197668867	197749727	11139	45.69	-1	protein_coding	rubicon autophagy regulator [Source:HGNC Symbol;Acc:HGNC:28991]
ENSG00000198771	RCSD1	2915.8	2228.8	-0.38	0.000332623	0.00753624	2915.8	4148.2	0.51	1.86613e-06	8.79392e-06	2228.8	4148.2	0.89	7.01459e-17	8.50761e-16	1	167630093	167708696	8165	46.59	1	protein_coding	RCSD domain containing 1 [Source:HGNC Symbol;Acc:HGNC:28310]
ENSG00000166925	TSC22D4	1898.9	1345.8	-0.49	0.00035812	0.00759798	1898.9	1908.8	0.01	0.966216	1	1345.8	1908.8	0.5	0.000313834	0.00123418	7	100463359	100479232	3668	58	-1	protein_coding	TSC22 domain family member 4 [Source:HGNC Symbol;Acc:HGNC:21696]
ENSG00000107140	TESK1	754.7	565.3	-0.42	0.000361781	0.00759798	754.7	711.4	-0.1	0.385029	0.554998	565.3	711.4	0.32	0.007592	0.0177779	9	35605262	35610041	3341	59.33	1	protein_coding	testis associated actin remodelling kinase 1 [Source:HGNC Symbol;Acc:HGNC:11731]
ENSG00000162222	TTC9C	414.1	289.5	-0.51	0.00032062	0.00759798	414.1	494.7	0.25	0.077636	0.150307	289.5	494.7	0.76	9.91777e-08	4.09944e-07	11	62728069	62740293	2657	47.12	1	protein_coding	tetratricopeptide repeat domain 9C [Source:HGNC Symbol;Acc:HGNC:28432]
ENSG00000121067	SPOP	1176.7	934.9	-0.33	0.000373239	0.00771326	1176.7	2444.6	1.05	2.9623e-30	6.99029e-29	934.9	2444.6	1.38	1.68605e-50	7.88599e-49	17	49598884	49678163	6506	40.42	-1	protein_coding	speckle type BTB/POZ protein [Source:HGNC Symbol;Acc:HGNC:11254]
ENSG00000269001	AC092070.2	366.2	240.1	-0.61	0.000379007	0.00782004	366.2	186.5	-0.96	5.26866e-08	2.34551e-07	240.1	186.5	-0.35	0.0520239	0.0926801	19	53197111	53214522	4052	44.81	1	transcribed_unprocessed_pseudogene	zinc finger protein 818, pseudogene
ENSG00000188707	ZBED6CL	514.6	718.2	0.48	0.000380199	0.0078322	514.6	38	-3.69	1.7347e-92	5.86753e-90	718.2	38	-4.17	2.89096e-118	2.382e-115	7	150322639	150332721	5176	52.8	1	protein_coding	ZBED6 C-terminal like [Source:HGNC Symbol;Acc:HGNC:21720]
ENSG00000151702	FLI1	1845.9	1341.1	-0.46	0.000408756	0.00797506	1845.9	2232.9	0.26	0.0442741	0.13651	1341.1	2232.9	0.72	3.07841e-08	1.94466e-07	11	128686535	128813267	8026	46.48	1	protein_coding	Fli-1 proto-oncogene, ETS transcription factor [Source:HGNC Symbol;Acc:HGNC:3749]
ENSG00000130363	RSPH3	410.4	278.5	-0.56	0.000392537	0.00803685	410.4	141	-1.56	6.73365e-21	7.71904e-20	278.5	141	-1	2.5311e-09	1.6673e-08	6	158972871	159000187	6561	39.75	-1	protein_coding	radial spoke head 3 [Source:HGNC Symbol;Acc:HGNC:21054]
ENSG00000159882	ZNF230	270.6	183	-0.56	0.000393562	0.0080691	270.6	401.3	0.56	0.000286116	0.000840017	183	401.3	1.12	1.06359e-12	6.7995e-12	19	44002957	44013924	6287	40.86	1	protein_coding	zinc finger protein 230 [Source:HGNC Symbol;Acc:HGNC:13024]
ENSG00000130827	PLXNA3	1132.9	895.2	-0.34	0.000396266	0.00808764	1132.9	121.6	-3.2	4.65398e-162	1.41151e-158	895.2	121.6	-2.86	1.63893e-128	1.87504e-125	X	154458281	154477779	11710	60.44	1	protein_coding	plexin A3 [Source:HGNC Symbol;Acc:HGNC:9101]
ENSG00000068971	PPP2R5B	307.1	208	-0.55	0.00039703	0.0080905	307.1	146.9	-1.05	7.66021e-11	4.41266e-10	208	146.9	-0.5	0.00222939	0.00530285	11	64917553	64934475	3360	54.41	1	protein_coding	protein phosphatase 2 regulatory subunit B'beta [Source:HGNC Symbol;Acc:HGNC:9310]
ENSG00000100055	CYTH4	2842.9	2117.1	-0.42	0.000418301	0.00809723	2842.9	971.8	-1.57	1.26097e-38	5.08975e-37	2117.1	971.8	-1.15	2.02771e-21	3.41725e-20	22	37282027	37315341	6099	55.44	1	protein_coding	cytohesin 4 [Source:HGNC Symbol;Acc:HGNC:9505]
ENSG00000148229	POLE3	1132.6	1391.9	0.3	0.000419735	0.00811224	1132.6	979.2	-0.21	0.0144586	0.0350171	1391.9	979.2	-0.5	3.05316e-09	2.05538e-08	9	113407235	113410675	2607	49.35	-1	protein_coding	DNA polymerase epsilon 3, accessory subunit [Source:HGNC Symbol;Acc:HGNC:13546]
ENSG00000073536	NLE1	209.6	293.5	0.48	0.000394811	0.00813842	209.6	155	-0.42	0.00359443	0.00868863	293.5	155	-0.91	2.28099e-10	1.21361e-09	17	35128730	35142304	5475	52.09	-1	protein_coding	notchless homolog 1 [Source:HGNC Symbol;Acc:HGNC:19889]
ENSG00000138246	DNAJC13	2713.6	2022.1	-0.42	0.000395442	0.00823252	2713.6	2521.6	-0.11	0.378759	0.59971	2022.1	2521.6	0.32	0.00792297	0.0234758	3	132417502	132539032	9630	36.8	1	protein_coding	DnaJ heat shock protein family (Hsp40) member C13 [Source:HGNC Symbol;Acc:HGNC:30343]
ENSG00000169193	CCDC126	286.7	196.7	-0.54	0.000408328	0.0083908	286.7	268.7	-0.11	0.480824	0.645538	196.7	268.7	0.43	0.00530409	0.0118213	7	23597382	23644708	3547	41.98	1	protein_coding	coiled-coil domain containing 126 [Source:HGNC Symbol;Acc:HGNC:22398]
ENSG00000198885	ITPRIPL1	328	242.3	-0.44	0.000410252	0.0084172	328	666.4	1.01	4.80308e-17	4.82356e-16	242.3	666.4	1.45	2.55642e-32	9.81717e-31	2	96325331	96330517	4652	50.7	1	protein_coding	ITPRIP like 1 [Source:HGNC Symbol;Acc:HGNC:29371]
ENSG00000132286	TIMM10B	633.3	872.8	0.46	0.000425508	0.00846926	633.3	161.6	-1.97	1.18577e-43	5.67845e-42	872.8	161.6	-2.43	5.21508e-66	5.50957e-64	11	6481501	6484681	2989	47.31	1	protein_coding	translocase of inner mitochondrial membrane 10B [Source:HGNC Symbol;Acc:HGNC:4022]
ENSG00000148840	PPRC1	967.2	1339.4	0.48	0.00041446	0.00847711	967.2	565	-0.76	2.83115e-08	1.48515e-07	1339.4	565	-1.24	1.52089e-19	2.17468e-18	10	102132994	102150333	6097	51.98	1	protein_coding	PPARG related coactivator 1 [Source:HGNC Symbol;Acc:HGNC:30025]
ENSG00000104833	TUBB4A	70.6	37.7	-0.89	9.30915e-05	0.00850333	70.6	43	-0.7	0.00253175	0.0043144	37.7	43	0.19	0.437591	0.438336	19	6494319	6502848	3220	56.05	-1	protein_coding	tubulin beta 4A class IVa [Source:HGNC Symbol;Acc:HGNC:20774]
ENSG00000053372	MRTO4	505.4	698.3	0.47	0.000435177	0.00862147	505.4	404.1	-0.3	0.0252521	0.0579559	698.3	404.1	-0.77	1.12178e-08	5.54113e-08	1	19251805	19260128	2556	52.85	1	protein_coding	MRT4 homolog, ribosome maturation factor [Source:HGNC Symbol;Acc:HGNC:18477]
ENSG00000108826	MRPL27	351.3	540.6	0.64	0.000378795	0.00866572	351.3	109.5	-1.66	6.64673e-18	5.6123e-17	540.6	109.5	-2.29	2.79467e-33	1.09656e-31	17	50367857	50373207	3020	47.13	-1	protein_coding	mitochondrial ribosomal protein L27 [Source:HGNC Symbol;Acc:HGNC:14483]
ENSG00000257135	ODC1-DT	51.2	25.3	-0.99	0.000432032	0.00866572	51.2	478.9	3.14	4.75776e-35	1.33182e-33	25.3	478.9	4.13	5.15617e-53	3.12128e-51	2	10448689	10457693	4696	52.15	1	lncRNA	ODC1 divergent transcript [Source:HGNC Symbol;Acc:HGNC:54070]
ENSG00000152782	PANK1	45.8	25.4	-0.83	0.00032145	0.00866572	45.8	233.5	2.29	5.50585e-31	1.17974e-29	25.4	233.5	3.12	2.78884e-47	1.2622e-45	10	89579497	89645572	7638	39.91	-1	protein_coding	pantothenate kinase 1 [Source:HGNC Symbol;Acc:HGNC:8598]
ENSG00000152454	ZNF256	118	196.2	0.71	0.000270851	0.008671	118	81.6	-0.55	0.00762726	0.0173773	196.2	81.6	-1.26	5.98355e-10	3.33136e-09	19	57940833	57947706	2207	48.6	-1	protein_coding	zinc finger protein 256 [Source:HGNC Symbol;Acc:HGNC:13049]
ENSG00000261485	PAN3-AS1	28.9	51.8	0.83	0.000216027	0.00874599	28.9	92.6	1.65	6.45187e-14	3.54503e-13	51.8	92.6	0.82	6.47686e-05	0.000145727	13	28136843	28138193	1351	43.15	-1	lncRNA	PAN3 antisense RNA 1 [Source:HGNC Symbol;Acc:HGNC:39932]
ENSG00000167173	C15orf39	955.7	1269.5	0.4	0.000447617	0.00878634	955.7	785	-0.29	0.0125339	0.030796	1269.5	785	-0.7	2.27974e-09	1.0259e-08	15	75195643	75212169	5807	58.35	1	protein_coding	chromosome 15 open reading frame 39 [Source:HGNC Symbol;Acc:HGNC:24497]
ENSG00000160767	FAM189B	421.9	321.8	-0.39	0.000407119	0.00890957	421.9	407.9	-0.04	0.695328	0.88811	321.8	407.9	0.34	0.00201817	0.00483777	1	155247205	155255483	4468	57.4	-1	protein_coding	family with sequence similarity 189 member B [Source:HGNC Symbol;Acc:HGNC:1233]
ENSG00000261526	AC012615.1	72.5	124.2	0.77	0.000330746	0.00903316	72.5	139.8	0.92	2.19401e-05	7.15e-05	124.2	139.8	0.15	0.48376	0.621688	19	1874871	1876169	1299	55.35	-1	lncRNA	novel transcript
ENSG00000126464	PRR12	1202.7	874.7	-0.46	0.000433121	0.00904577	1202.7	4412.2	1.86	9.9582e-47	6.1005e-45	874.7	4412.2	2.32	3.76329e-71	7.6289e-69	19	49591182	49626439	7554	55.73	1	protein_coding	proline rich 12 [Source:HGNC Symbol;Acc:HGNC:29217]
ENSG00000100596	SPTLC2	1739.8	1392.5	-0.33	0.000486224	0.00911625	1739.8	1614.7	-0.11	0.23599	0.438058	1392.5	1614.7	0.22	0.0223434	0.0387261	14	77505997	77616773	9143	41.35	-1	protein_coding	serine palmitoyltransferase long chain base subunit 2 [Source:HGNC Symbol;Acc:HGNC:11278]
ENSG00000213903	LTB4R	862.7	591.1	-0.53	0.000455397	0.00911625	862.7	103.7	-3.03	5.11748e-73	7.57389e-71	591.1	103.7	-2.5	8.58164e-50	4.02588e-48	14	24311450	24318036	4465	53.67	1	protein_coding	leukotriene B4 receptor [Source:HGNC Symbol;Acc:HGNC:6713]
ENSG00000170145	SIK2	830.8	673	-0.3	0.000454923	0.00911625	830.8	2609.4	1.65	7.84703e-87	2.49588e-84	673	2609.4	1.95	1.80115e-118	1.42097e-115	11	111602449	111730855	9740	39.63	1	protein_coding	salt inducible kinase 2 [Source:HGNC Symbol;Acc:HGNC:21680]
ENSG00000185670	ZBTB3	117.3	187.8	0.67	0.000336359	0.00911677	117.3	88.5	-0.42	0.0342437	0.0686129	187.8	88.5	-1.08	2.22684e-08	1.38432e-07	11	62748319	62754160	3320	51.23	-1	protein_coding	zinc finger and BTB domain containing 3 [Source:HGNC Symbol;Acc:HGNC:22918]
ENSG00000166272	WBP1L	1650.9	1275	-0.37	0.00048813	0.00911966	1650.9	1570.8	-0.08	0.439937	0.682396	1275	1570.8	0.29	0.00695412	0.0135458	10	102743948	102834516	7833	47.4	1	protein_coding	WW domain binding protein 1 like [Source:HGNC Symbol;Acc:HGNC:23510]
ENSG00000281162	LINC01127	103.3	53	-0.88	0.000229741	0.0091307	103.3	9.1	-3.31	6.6358e-24	7.13417e-23	53	9.1	-2.43	3.69869e-13	1.81777e-12	2	101962056	101987167	3841	48.1	1	lncRNA	long intergenic non-protein coding RNA 1127 [Source:HGNC Symbol;Acc:HGNC:49292]
ENSG00000188549	CCDC9B	221.4	118.3	-0.84	0.000292456	0.00919293	221.4	52.3	-1.98	1.1832e-15	9.70375e-15	118.3	52.3	-1.14	5.62611e-06	2.08215e-05	15	40331452	40340967	7510	58.79	-1	protein_coding	coiled-coil domain containing 9B [Source:HGNC Symbol;Acc:HGNC:33488]
ENSG00000156787	TBC1D31	657.9	465.8	-0.48	0.000463398	0.00920033	657.9	1367	1.04	2.13091e-14	1.89608e-13	465.8	1367	1.52	1.156e-28	1.9373e-27	8	123041968	123152153	8609	39.82	1	protein_coding	TBC1 domain family member 31 [Source:HGNC Symbol;Acc:HGNC:30888]
ENSG00000104228	TRIM35	585.7	463.5	-0.34	0.000588662	0.00920033	585.7	677.3	0.21	0.032807	0.0730626	463.5	677.3	0.55	3.3238e-08	1.30934e-07	8	27284886	27311272	4223	45.62	-1	protein_coding	tripartite motif containing 35 [Source:HGNC Symbol;Acc:HGNC:16285]
ENSG00000204839	MROH6	136	84.9	-0.67	0.000235527	0.00933474	136	43.6	-1.61	2.53075e-15	2.06923e-14	84.9	43.6	-0.94	6.36112e-06	1.60806e-05	8	143566192	143572772	4204	67.04	-1	protein_coding	maestro heat like repeat family member 6 [Source:HGNC Symbol;Acc:HGNC:27814]
ENSG00000010072	SPRTN	352.1	456.3	0.37	0.000473351	0.00936183	352.1	339.1	-0.06	0.617624	0.896877	456.3	339.1	-0.43	8.77277e-05	0.000442885	1	231337104	231355023	5906	41.57	1	protein_coding	SprT-like N-terminal domain [Source:HGNC Symbol;Acc:HGNC:25356]
ENSG00000013441	CLK1	3753.4	6079.1	0.68	0.000453732	0.00936452	3753.4	13028	1.76	1.18497e-19	1.49507e-18	6079.1	13028	1.08	2.61175e-08	1.66401e-07	2	200853009	200864744	5170	41.85	-1	protein_coding	CDC like kinase 1 [Source:HGNC Symbol;Acc:HGNC:2068]
ENSG00000107938	EDRF1	833.5	1111.9	0.41	0.00049335	0.00944182	833.5	302.4	-1.46	7.35196e-32	1.92534e-30	1111.9	302.4	-1.88	1.45452e-51	9.92187e-50	10	125719515	125764143	7741	39.09	1	protein_coding	erythroid differentiation regulatory factor 1 [Source:HGNC Symbol;Acc:HGNC:24640]
ENSG00000115486	GGCX	701.3	497.4	-0.49	0.000479546	0.00944182	701.3	374.6	-0.92	9.68129e-11	6.36472e-10	497.4	374.6	-0.43	0.00249349	0.00537309	2	85544720	85561547	9101	46.2	-1	protein_coding	gamma-glutamyl carboxylase [Source:HGNC Symbol;Acc:HGNC:4247]
ENSG00000254635	WAC-AS1	520.5	679.3	0.38	0.000490034	0.0095068	520.5	344.4	-0.6	1.45191e-07	7.08438e-07	679.3	344.4	-0.97	4.89703e-18	4.26454e-17	10	28522652	28533066	3387	44.08	-1	lncRNA	WAC antisense RNA 1 (head to head) [Source:HGNC Symbol;Acc:HGNC:27347]
ENSG00000277767	AL442128.2	16.5	32.9	0.97	0.000245154	0.0095068	16.5	132.1	2.94	9.30679e-33	2.26197e-31	32.9	132.1	1.97	3.95268e-19	2.87419e-18	13	110916004	110917827	1824	38.32	1	lncRNA	novel transcript
ENSG00000117385	P3H1	707.6	503.9	-0.49	0.000492913	0.0095346	707.6	1225.2	0.78	2.27143e-08	1.20655e-07	503.9	1225.2	1.27	1.45954e-19	1.39783e-18	1	42746335	42767084	6766	50.04	-1	protein_coding	prolyl 3-hydroxylase 1 [Source:HGNC Symbol;Acc:HGNC:19316]
ENSG00000237352	LINC01358	115.6	70.5	-0.74	0.000310468	0.0095996	115.6	219.1	0.92	2.70881e-06	9.85636e-06	70.5	219.1	1.66	2.70681e-16	3.05637e-15	1	58933643	59240555	8462	42.22	1	lncRNA	long intergenic non-protein coding RNA 1358 [Source:HGNC Symbol;Acc:HGNC:50589]
ENSG00000265206	AC004687.1	1233.9	836.8	-0.57	0.000500294	0.00960953	1233.9	249	-2.29	6.5927e-42	2.86227e-40	836.8	249	-1.72	2.80596e-24	5.43839e-23	17	58330884	58332508	1625	63.57	-1	lncRNA	novel transcript, MIR142 host
ENSG00000169598	DFFB	307.4	224	-0.46	0.000499004	0.00960953	307.4	405.7	0.39	0.00234465	0.00633916	224	405.7	0.85	9.9323e-11	5.44932e-10	1	3857267	3885429	3870	51.66	1	protein_coding	DNA fragmentation factor subunit beta [Source:HGNC Symbol;Acc:HGNC:2773]
ENSG00000079950	STX7	2554.8	1928.1	-0.4	0.000489345	0.00964491	2554.8	758.6	-1.74	2.62046e-50	1.884e-48	1928.1	758.6	-1.34	1.71135e-30	4.80496e-29	6	132445867	132513198	16387	37.41	-1	protein_coding	syntaxin 7 [Source:HGNC Symbol;Acc:HGNC:11442]
ENSG00000198018	ENTPD7	340.6	454.7	0.41	0.000447595	0.00981614	340.6	317.8	-0.11	0.353024	0.510309	454.7	317.8	-0.52	1.23592e-05	6.94327e-05	10	99659509	99711241	8655	39.77	1	protein_coding	ectonucleoside triphosphate diphosphohydrolase 7 [Source:HGNC Symbol;Acc:HGNC:19745]
ENSG00000163449	TMEM169	23.6	11.2	-1.04	0.000512085	0.00981781	23.6	822	5.01	2.58568e-101	1.19796e-98	11.2	822	6.05	2.88157e-110	1.58284e-107	2	216081866	216102783	3628	43.95	1	protein_coding	transmembrane protein 169 [Source:HGNC Symbol;Acc:HGNC:25130]
ENSG00000167065	DUSP18	290.4	212.8	-0.44	0.000506139	0.00981864	290.4	104.7	-1.46	4.17476e-25	6.39696e-24	212.8	104.7	-1.02	1.20881e-12	8.39167e-12	22	30652051	30667890	4450	47.98	-1	protein_coding	dual specificity phosphatase 18 [Source:HGNC Symbol;Acc:HGNC:18484]
ENSG00000104381	GDAP1	145.2	210.7	0.54	0.000322472	0.00986811	145.2	118.7	-0.28	0.0811042	0.146856	210.7	118.7	-0.82	1.73653e-07	9.51992e-07	8	74321130	74488872	4031	38	1	protein_coding	ganglioside induced differentiation associated protein 1 [Source:HGNC Symbol;Acc:HGNC:15968]
ENSG00000151498	ACAD8	828.6	648	-0.35	0.000517634	0.009871	828.6	902.1	0.12	0.219794	0.383041	648	902.1	0.48	3.0647e-06	1.47822e-05	11	134253495	134265855	7174	47.88	1	protein_coding	acyl-CoA dehydrogenase family member 8 [Source:HGNC Symbol;Acc:HGNC:87]
ENSG00000187554	TLR5	130.3	86.6	-0.57	0.000472621	0.009871	130.3	456.7	1.81	1.36042e-32	3.20823e-31	86.6	456.7	2.38	1.47962e-51	1.14062e-49	1	223109404	223143248	7733	46.59	-1	protein_coding	toll like receptor 5 [Source:HGNC Symbol;Acc:HGNC:11851]
ENSG00000164306	PRIMPOL	325.3	244.4	-0.41	0.000520583	0.0098782	325.3	1225.7	1.91	1.1712e-65	1.30494e-63	244.4	1225.7	2.32	2.24893e-92	6.35248e-90	4	184649667	184694963	2789	41.26	1	protein_coding	primase and DNA directed polymerase [Source:HGNC Symbol;Acc:HGNC:26575]
ENSG00000215041	NEURL4	614	408.1	-0.59	0.000521138	0.00989389	614	866.5	0.49	0.00336662	0.00817504	408.1	866.5	1.08	1.72825e-10	8.5936e-10	17	7315628	7329393	6170	57.23	-1	protein_coding	neuralized E3 ubiquitin protein ligase 4 [Source:HGNC Symbol;Acc:HGNC:34410]
ENSG00000177854	TMEM187	102.8	60.6	-0.76	0.000259582	0.00989389	102.8	18.7	-2.38	1.37002e-20	1.50137e-19	60.6	18.7	-1.63	5.47967e-10	2.32778e-09	X	153972754	153983194	1496	51.62	1	protein_coding	transmembrane protein 187 [Source:HGNC Symbol;Acc:HGNC:13705]
ENSG00000138439	FAM117B	337.2	508.1	0.58	0.000515285	0.00989408	337.2	1371.2	1.97	1.24925e-32	3.41134e-31	508.1	1371.2	1.39	2.66542e-17	3.32267e-16	2	202634969	202769757	6205	39.58	1	protein_coding	family with sequence similarity 117 member B [Source:HGNC Symbol;Acc:HGNC:14440]
ENSG00000080845	DLGAP4	1146.7	886	-0.37	0.000522949	0.00989475	1146.7	1868.6	0.7	2.00701e-11	1.39692e-10	886	1868.6	1.07	3.40525e-24	4.17317e-23	20	36306336	36528637	8789	51.09	1	protein_coding	DLG associated protein 4 [Source:HGNC Symbol;Acc:HGNC:24476]
ENSG00000083223	TUT7	2060.3	1510.9	-0.43	0.000502895	0.00999924	2060.3	3221.2	0.64	2.27529e-07	1.08802e-06	1510.9	3221.2	1.06	5.45512e-18	7.20257e-17	9	86287733	86354454	6707	37.99	-1	protein_coding	terminal uridylyl transferase 7 [Source:HGNC Symbol;Acc:HGNC:25817]
ENSG00000127364	TAS2R4	58.9	29.9	-0.97	4.24188e-05	0.0100594	58.9	39.8	-0.57	0.0155431	0.023762	29.9	39.8	0.39	0.116994	0.141989	7	141778442	141780819	2378	41.46	1	protein_coding	taste 2 receptor member 4 [Source:HGNC Symbol;Acc:HGNC:14911]
ENSG00000173442	EHBP1L1	6505.9	5226.4	-0.31	0.000319575	0.0101486	6505.9	1072	-2.6	3.76159e-183	2.26941e-179	5226.4	1072	-2.28	1.02402e-141	3.40639e-138	11	65576046	65592650	6733	60.61	1	protein_coding	EH domain binding protein 1 like 1 [Source:HGNC Symbol;Acc:HGNC:30682]
ENSG00000171604	CXXC5	1180.5	879.1	-0.43	0.000533806	0.0101486	1180.5	835.7	-0.49	7.12697e-05	0.00025438	879.1	835.7	-0.07	0.596026	0.690003	5	139647299	139683882	3795	58.2	1	protein_coding	CXXC finger protein 5 [Source:HGNC Symbol;Acc:HGNC:26943]
ENSG00000164144	ARFIP1	803.4	616.2	-0.38	0.000677692	0.0101486	803.4	993.7	0.3	0.00701363	0.018194	616.2	993.7	0.67	1.30254e-09	9.08225e-09	4	152779937	152918463	4269	37.33	1	protein_coding	ADP ribosylation factor interacting protein 1 [Source:HGNC Symbol;Acc:HGNC:21496]
ENSG00000152133	GPATCH11	554.9	435.2	-0.35	0.000541013	0.0101486	554.9	1446.1	1.38	3.81204e-44	1.8548e-42	435.2	1446.1	1.73	4.97458e-67	8.34558e-65	2	37084451	37099244	4040	38.7	1	protein_coding	G-patch domain containing 11 [Source:HGNC Symbol;Acc:HGNC:26768]
ENSG00000107815	TWNK	276	382.4	0.47	0.000495168	0.0101631	276	134.5	-1.02	3.82291e-12	2.49971e-11	382.4	134.5	-1.49	1.13228e-24	2.21034e-23	10	100987367	100994403	4135	52.37	1	protein_coding	twinkle mtDNA helicase [Source:HGNC Symbol;Acc:HGNC:1160]
ENSG00000229180	AC006001.3	664.7	495.1	-0.42	0.000544499	0.0101839	664.7	322.2	-1.04	6.88354e-17	7.1541e-16	495.1	322.2	-0.63	6.91337e-07	2.43147e-06	7	66526088	66592397	10101	47.61	-1	transcribed_unprocessed_pseudogene	RAB guanine nucleotide exchange factor (GEF) 1 (RABGEF1) pseudogene
ENSG00000111911	HINT3	1443	1075.4	-0.42	0.000549056	0.0102544	1443	527.5	-1.45	8.00898e-32	2.09972e-30	1075.4	527.5	-1.03	7.50064e-17	5.97476e-16	6	125956770	125980244	3325	38.09	1	protein_coding	histidine triad nucleotide binding protein 3 [Source:HGNC Symbol;Acc:HGNC:18468]
ENSG00000128165	ADM2	224.3	126.9	-0.84	0.000405854	0.0102838	224.3	11.1	-4.14	5.28995e-40	1.83927e-38	126.9	11.1	-3.3	1.09551e-25	1.66119e-24	22	50481543	50486440	4289	63.62	1	protein_coding	adrenomedullin 2 [Source:HGNC Symbol;Acc:HGNC:28898]
ENSG00000272645	GTF2IP20	177	114.3	-0.64	0.000503807	0.0103147	177	233	0.41	0.0240918	0.0477619	114.3	233	1.04	1.33603e-08	6.01089e-08	1	223951394	223992594	4145	44.31	-1	transcribed_unprocessed_pseudogene	general transcription factor IIi pseudogene 20 [Source:HGNC Symbol;Acc:HGNC:51732]
ENSG00000196151	WDSUB1	420.1	301.4	-0.48	0.000560445	0.0103912	420.1	152.9	-1.46	7.67511e-23	1.18413e-21	301.4	152.9	-0.98	6.79599e-11	3.784e-10	2	159235793	159286799	2135	39.11	-1	protein_coding	WD repeat, sterile alpha motif and U-box domain containing 1 [Source:HGNC Symbol;Acc:HGNC:26697]
ENSG00000160298	C21orf58	227.9	141.7	-0.65	0.000413009	0.0105386	227.9	96.3	-1.19	6.99467e-10	3.69831e-09	141.7	96.3	-0.53	0.00622125	0.0136475	21	46300181	46323875	5315	52.19	-1	protein_coding	chromosome 21 open reading frame 58 [Source:HGNC Symbol;Acc:HGNC:1300]
ENSG00000160818	GPATCH4	513.8	720.9	0.5	0.000570273	0.0105747	513.8	494.4	-0.05	0.755964	1	720.9	494.4	-0.55	0.000191661	0.000501029	1	156594487	156601496	4437	48.64	-1	protein_coding	G-patch domain containing 4 [Source:HGNC Symbol;Acc:HGNC:25982]
ENSG00000182310	SPACA6	104.3	56.5	-0.87	0.000277657	0.0106648	104.3	19.3	-2.37	1.63715e-17	1.16031e-16	56.5	19.3	-1.51	1.19811e-07	4.30329e-07	19	51689128	51712387	4103	53.8	1	protein_coding	sperm acrosome associated 6 [Source:HGNC Symbol;Acc:HGNC:27113]
ENSG00000158636	EMSY	922.6	702.4	-0.39	0.000580289	0.0107219	922.6	1927.6	1.05	5.12107e-21	6.95452e-20	702.4	1927.6	1.44	1.43546e-37	3.8084e-36	11	76444923	76553025	11783	37.68	1	protein_coding	EMSY transcriptional repressor, BRCA2 interacting [Source:HGNC Symbol;Acc:HGNC:18071]
ENSG00000107882	SUFU	497.4	375	-0.41	0.000573049	0.0107219	497.4	947	0.93	1.78242e-15	1.68037e-14	375	947	1.34	8.15332e-30	1.44807e-28	10	102503987	102633535	6865	47.98	1	protein_coding	SUFU negative regulator of hedgehog signaling [Source:HGNC Symbol;Acc:HGNC:16466]
ENSG00000142544	CTU1	140.2	92.7	-0.58	0.000368047	0.0108634	140.2	101	-0.47	0.00525373	0.0120757	92.7	101	0.12	0.497707	0.846736	19	51097606	51108409	2126	54.38	-1	protein_coding	cytosolic thiouridylase subunit 1 [Source:HGNC Symbol;Acc:HGNC:29590]
ENSG00000103496	STX4	2742.1	2088.7	-0.39	0.000561116	0.0108724	2742.1	2032.9	-0.43	0.000132152	0.000492376	2088.7	2032.9	-0.04	0.701681	1	16	31032889	31042975	4055	55.52	1	protein_coding	syntaxin 4 [Source:HGNC Symbol;Acc:HGNC:11439]
ENSG00000117597	UTP25	750	914.4	0.28	0.000593469	0.0108727	750	1404.7	0.91	2.29465e-28	4.9315e-27	914.4	1404.7	0.62	1.95193e-14	1.31425e-13	1	209827972	209857565	10411	41.46	1	protein_coding	UTP25 small subunit processor component [Source:HGNC Symbol;Acc:HGNC:28440]
ENSG00000234705	HMGA1P4	33.7	13.3	-1.29	4.71123e-05	0.0108727	33.7	22.8	-0.54	0.0769151	0.085089	13.3	22.8	0.74	0.0259023	0.0341741	9	128663134	128684477	446	49.01	-1	lncRNA	high mobility group AT-hook 1 pseudogene 4 [Source:HGNC Symbol;Acc:HGNC:39093]
ENSG00000135596	MICAL1	3877.9	3076.4	-0.34	0.000356785	0.0110352	3877.9	3007.8	-0.38	7.74312e-05	0.000273566	3076.4	3007.8	-0.04	0.694722	0.978816	6	109444062	109465968	6841	50.36	-1	protein_coding	microtubule associated monooxygenase, calponin and LIM domain containing 1 [Source:HGNC Symbol;Acc:HGNC:20619]
ENSG00000140743	CDR2	723	925.6	0.37	0.000591546	0.0110919	723	4358.7	2.58	6.19124e-131	8.44503e-128	925.6	4358.7	2.21	8.61699e-98	4.38394e-95	16	22345936	22437165	3950	43.33	-1	protein_coding	cerebellar degeneration related protein 2 [Source:HGNC Symbol;Acc:HGNC:1799]
ENSG00000074855	ANO8	478.5	353.6	-0.43	0.0006067	0.0110919	478.5	180.4	-1.4	3.45652e-25	5.48305e-24	353.6	180.4	-0.96	1.50068e-12	1.64637e-11	19	17323223	17334855	5005	62.68	-1	protein_coding	anoctamin 8 [Source:HGNC Symbol;Acc:HGNC:29329]
ENSG00000169641	LUZP1	1402.7	1864.4	0.43	0.000608197	0.0111036	1402.7	1002.3	-0.48	0.000168027	0.000574367	1864.4	1002.3	-0.9	7.55597e-13	6.87266e-12	1	23084023	23177808	9658	43.28	-1	protein_coding	leucine zipper protein 1 [Source:HGNC Symbol;Acc:HGNC:14985]
ENSG00000110395	CBL	3532.8	2479.7	-0.5	0.000561532	0.0111212	3532.8	2353	-0.58	5.99079e-05	0.000217673	2479.7	2353	-0.08	0.569267	0.98076	11	119206276	119313926	11740	42.2	1	protein_coding	Cbl proto-oncogene [Source:HGNC Symbol;Acc:HGNC:1541]
ENSG00000136718	IMP4	771.2	961.6	0.32	0.000765335	0.0111212	771.2	808.2	0.07	0.462253	0.703479	961.6	808.2	-0.25	0.00947773	0.0186601	2	130342225	130347810	3861	53.58	1	protein_coding	IMP U3 small nucleolar ribonucleoprotein 4 [Source:HGNC Symbol;Acc:HGNC:30856]
ENSG00000230647	AC022816.1	88.3	216.8	1.21	0.000381396	0.0111212	88.3	21.5	-1.89	2.95585e-07	1.25301e-06	216.8	21.5	-3.09	2.1833e-17	2.12257e-16	17	14374139	14421472	1250	39.55	1	lncRNA	novel transcript
ENSG00000160049	DFFA	923.4	746.1	-0.31	0.000614699	0.0111265	923.4	1075.6	0.22	0.0143398	0.0347214	746.1	1075.6	0.53	5.29668e-09	2.9812e-08	1	10456522	10472529	6625	48.53	-1	protein_coding	DNA fragmentation factor subunit alpha [Source:HGNC Symbol;Acc:HGNC:2772]
ENSG00000152213	ARL11	459.4	319.1	-0.53	0.000560787	0.0111407	459.4	11.7	-5.13	2.81581e-87	7.49454e-85	319.1	11.7	-4.6	5.80432e-70	7.99091e-68	13	49628507	49633872	3618	46.76	1	protein_coding	ADP ribosylation factor like GTPase 11 [Source:HGNC Symbol;Acc:HGNC:24046]
ENSG00000180329	CCDC43	567.1	735.5	0.38	0.000792395	0.011452	567.1	555	-0.02	0.854291	1	735.5	555	-0.4	0.000461534	0.00113918	17	44673069	44689779	2855	39.85	-1	protein_coding	coiled-coil domain containing 43 [Source:HGNC Symbol;Acc:HGNC:26472]
ENSG00000197013	ZNF429	382.7	238.1	-0.68	0.000633445	0.011452	382.7	2404.6	2.64	7.84366e-42	3.39732e-40	238.1	2404.6	3.32	6.64152e-64	6.50665e-62	19	21496682	21556270	7571	41.06	1	protein_coding	zinc finger protein 429 [Source:HGNC Symbol;Acc:HGNC:20817]
ENSG00000213722	DDAH2	310.6	227.7	-0.45	0.00057837	0.0114795	310.6	138.9	-1.15	7.89191e-17	7.30714e-16	227.7	138.9	-0.71	4.63491e-07	1.94181e-06	6	31727038	31730617	2363	59.86	-1	protein_coding	dimethylarginine dimethylaminohydrolase 2 [Source:HGNC Symbol;Acc:HGNC:2716]
ENSG00000185684	EP400P1	523.6	390.9	-0.42	0.000640377	0.0115109	523.6	327.9	-0.69	4.05347e-08	1.85461e-07	390.9	327.9	-0.27	0.0327557	0.102035	12	132084283	132131639	12817	47.28	1	transcribed_unprocessed_pseudogene	EP400 pseudogene 1 [Source:HGNC Symbol;Acc:HGNC:26602]
ENSG00000144560	VGLL4	772.5	603.2	-0.35	0.000808209	0.0116016	772.5	439.8	-0.81	8.51311e-14	6.39151e-13	603.2	439.8	-0.45	2.98574e-05	8.50355e-05	3	11556069	11771350	7228	44.93	-1	protein_coding	vestigial like family member 4 [Source:HGNC Symbol;Acc:HGNC:28966]
ENSG00000145545	SRD5A1	373.2	264	-0.49	0.000588876	0.0116016	373.2	225.6	-0.73	5.83534e-07	2.32643e-06	264	225.6	-0.24	0.104894	0.226794	5	6633427	6674386	7631	44.16	1	protein_coding	steroid 5 alpha-reductase 1 [Source:HGNC Symbol;Acc:HGNC:11284]
ENSG00000242294	STAG3L5P	325.4	234.1	-0.48	0.00065823	0.0117828	325.4	228.3	-0.53	0.000230527	0.000676889	234.1	228.3	-0.05	0.738	1	7	100336079	100351900	2804	47.29	1	transcribed_unprocessed_pseudogene	stromal antigen 3-like 5 pseudogene [Source:HGNC Symbol;Acc:HGNC:48896]
ENSG00000141232	TOB1	775.9	530.5	-0.52	0.00065817	0.0118005	775.9	923.7	0.25	0.100563	0.195826	530.5	923.7	0.77	4.83849e-07	1.72964e-06	17	50862223	50867978	2521	50.17	-1	protein_coding	transducer of ERBB2, 1 [Source:HGNC Symbol;Acc:HGNC:11979]
ENSG00000131263	RLIM	2080.6	2830	0.44	0.000629272	0.011932	2080.6	4466.6	1.09	3.10324e-17	3.2846e-16	2830	4466.6	0.65	4.91294e-07	2.70369e-06	X	74582976	74614624	10627	38.69	-1	protein_coding	ring finger protein, LIM domain interacting [Source:HGNC Symbol;Acc:HGNC:13429]
ENSG00000163946	TASOR	3678.4	2930.4	-0.32	0.000615344	0.0119365	3678.4	4376.5	0.25	0.00891754	0.0228404	2930.4	4376.5	0.57	1.6222e-09	1.16248e-08	3	56620133	56683237	9824	38.7	-1	protein_coding	transcription activation suppressor [Source:HGNC Symbol;Acc:HGNC:30314]
ENSG00000123737	EXOSC9	884.5	1068.4	0.27	0.000839536	0.0119365	884.5	1206.7	0.45	6.58559e-08	3.34924e-07	1068.4	1206.7	0.17	0.0360595	0.0623809	4	121801317	121817021	4711	37.71	1	protein_coding	exosome component 9 [Source:HGNC Symbol;Acc:HGNC:9137]
ENSG00000170037	CNTROB	764.3	587.8	-0.37	0.000669607	0.0119365	764.3	1041.6	0.46	2.86955e-05	0.000107181	587.8	1041.6	0.83	4.22334e-14	3.60799e-13	17	7932101	7949920	6236	48.76	1	protein_coding	centrobin, centriole duplication and spindle assembly protein [Source:HGNC Symbol;Acc:HGNC:29616]
ENSG00000164236	ANKRD33B	489.5	681.4	0.47	0.000669424	0.0119365	489.5	6011.6	3.61	1.12077e-154	3.18287e-151	681.4	6011.6	3.14	3.44251e-119	4.4089e-116	5	10564070	10657816	10043	47.64	1	protein_coding	ankyrin repeat domain 33B [Source:HGNC Symbol;Acc:HGNC:35240]
ENSG00000218891	ZNF579	179.4	119	-0.59	0.000502667	0.012029	179.4	54	-1.72	9.69749e-20	1.07187e-18	119	54	-1.13	4.08084e-09	1.94077e-08	19	55576774	55580848	3320	64.61	-1	protein_coding	zinc finger protein 579 [Source:HGNC Symbol;Acc:HGNC:26646]
ENSG00000118620	ZNF430	712	921.4	0.37	0.000722253	0.0121665	712	1727.7	1.27	2.89462e-31	7.9644e-30	921.4	1727.7	0.9	1.26957e-16	9.54731e-16	19	21020634	21060050	6831	39.04	1	protein_coding	zinc finger protein 430 [Source:HGNC Symbol;Acc:HGNC:20808]
ENSG00000111859	NEDD9	524.4	721.9	0.45	0.000862917	0.0122172	524.4	1755.2	1.71	4.49047e-37	1.55492e-35	721.9	1755.2	1.26	4.30147e-21	5.95428e-20	6	11183298	11382348	10359	43.09	-1	protein_coding	neural precursor cell expressed, developmentally down-regulated 9 [Source:HGNC Symbol;Acc:HGNC:7733]
ENSG00000111731	C2CD5	2067.5	1671.9	-0.3	0.000690315	0.0122251	2067.5	1262.8	-0.71	3.28682e-15	3.03424e-14	1671.9	1262.8	-0.41	6.29398e-06	2.99019e-05	12	22448583	22544546	6759	34.95	-1	protein_coding	C2 calcium dependent domain containing 5 [Source:HGNC Symbol;Acc:HGNC:29062]
ENSG00000198551	ZNF627	262.5	194.9	-0.43	0.000695856	0.0122699	262.5	2637	3.31	5.90879e-170	2.40002e-166	194.9	2637	3.75	2.01017e-207	4.16484e-203	19	11559374	11619161	3811	48.22	1	protein_coding	zinc finger protein 627 [Source:HGNC Symbol;Acc:HGNC:30570]
ENSG00000149930	TAOK2	1388.1	1083.5	-0.35	0.000691592	0.0123772	1388.1	951.4	-0.54	2.43714e-07	1.17544e-06	1083.5	951.4	-0.19	0.0724166	0.113633	16	29973868	29992261	8831	54.91	1	protein_coding	TAO kinase 2 [Source:HGNC Symbol;Acc:HGNC:16835]
ENSG00000146281	PM20D2	602.9	438.5	-0.46	0.000715257	0.0124206	602.9	2545.9	2.05	1.41644e-53	1.06401e-51	438.5	2545.9	2.52	3.9545e-78	7.32841e-76	6	89146055	89165565	4703	39.6	1	protein_coding	peptidase M20 domain containing 2 [Source:HGNC Symbol;Acc:HGNC:21408]
ENSG00000112210	RAB23	103.6	60	-0.79	0.000518143	0.0124401	103.6	279	1.31	1.20013e-09	6.17636e-09	60	279	2.1	4.29205e-21	4.92308e-20	6	57186992	57222307	4919	37.65	-1	protein_coding	RAB23, member RAS oncogene family [Source:HGNC Symbol;Acc:HGNC:14263]
ENSG00000161558	TMEM143	214.5	153.3	-0.48	0.000649222	0.0125136	214.5	276.3	0.35	0.0104753	0.0224694	153.3	276.3	0.84	3.54854e-09	2.29952e-08	19	48332356	48364059	3523	51.71	-1	protein_coding	transmembrane protein 143 [Source:HGNC Symbol;Acc:HGNC:25603]
ENSG00000259330	INAFM2	896.5	635.7	-0.51	0.000729389	0.0127743	896.5	54.9	-3.97	2.85211e-107	1.88901e-104	635.7	54.9	-3.46	1.45847e-81	3.10612e-79	15	40323692	40326715	3024	55.89	1	protein_coding	InaF motif containing 2 [Source:HGNC Symbol;Acc:HGNC:35165]
ENSG00000143258	USP21	601.5	466.9	-0.37	0.000740196	0.0127843	601.5	592.3	-0.03	0.807583	1	466.9	592.3	0.34	0.00198572	0.00435801	1	161159450	161165723	3764	53.43	1	protein_coding	ubiquitin specific peptidase 21 [Source:HGNC Symbol;Acc:HGNC:12620]
ENSG00000234883	MIR155HG	444.9	759.6	0.68	0.000726659	0.0128997	444.9	92.1	-2.22	7.7853e-25	1.19654e-23	759.6	92.1	-2.9	1.39497e-41	8.34888e-40	21	25561909	25575168	1603	37.7	1	lncRNA	MIR155 host gene [Source:HGNC Symbol;Acc:HGNC:35460]
ENSG00000278991	AC090181.3	40.1	89	1.12	0.000122627	0.0129213	40.1	11.7	-1.66	2.15049e-06	5.46513e-06	89	11.7	-2.78	5.1542e-16	3.03936e-15	15	77063397	77064910	1514	37.19	-1	TEC	TEC
ENSG00000111877	MCM9	527.3	683.4	0.37	0.000754956	0.0131725	527.3	1453.9	1.46	1.99139e-40	8.05279e-39	683.4	1453.9	1.08	1.75074e-23	2.15267e-22	6	118813442	118935162	12496	39.07	-1	protein_coding	minichromosome maintenance 9 homologous recombination repair factor [Source:HGNC Symbol;Acc:HGNC:21484]
ENSG00000141994	DUS3L	511.4	767.5	0.59	0.000753949	0.0131725	511.4	401.1	-0.37	0.0351936	0.069319	767.5	401.1	-0.96	5.05576e-08	2.00086e-07	19	5784832	5791225	3629	61.95	-1	protein_coding	dihydrouridine synthase 3 like [Source:HGNC Symbol;Acc:HGNC:26920]
ENSG00000125834	STK35	770.9	1016.4	0.4	0.000962736	0.0133929	770.9	452.6	-0.77	3.58219e-10	2.24859e-09	1016.4	452.6	-1.17	1.83128e-21	2.96887e-20	20	2101827	2177038	6839	48.09	1	protein_coding	serine/threonine kinase 35 [Source:HGNC Symbol;Acc:HGNC:16254]
ENSG00000276070	CCL4L2	266	3679.1	2.5	0.00077548	0.0134542	266	155.3	-0.49	0.512465	0.757503	3679.1	155.3	-2.99	5.92695e-05	0.000162469	17	36210924	36212878	1397	49.05	1	protein_coding	C-C motif chemokine ligand 4 like 2 [Source:HGNC Symbol;Acc:HGNC:24066]
ENSG00000120334	CENPL	213.6	287.4	0.43	0.00068075	0.0135123	213.6	431	1.01	5.62167e-16	5.45602e-15	287.4	431	0.58	1.89464e-06	6.78364e-06	1	173799550	173824720	4914	40.71	-1	protein_coding	centromere protein L [Source:HGNC Symbol;Acc:HGNC:17879]
ENSG00000157259	GATAD1	1676.3	1205.6	-0.47	0.000783179	0.0135448	1676.3	554.1	-1.59	1.64775e-28	3.89488e-27	1205.6	554.1	-1.12	8.80085e-15	5.94347e-14	7	92447482	92460075	6337	41.76	1	protein_coding	GATA zinc finger domain containing 1 [Source:HGNC Symbol;Acc:HGNC:29941]
ENSG00000211949	IGHV3-23	298.7	157	-0.79	0.000568737	0.0135448	298.7	31.9	-3.14	1.04625e-31	2.39392e-30	157	31.9	-2.35	3.72467e-18	3.52188e-17	14	106268606	106269140	432	51.21	-1	IG_V_gene	immunoglobulin heavy variable 3-23 [Source:HGNC Symbol;Acc:HGNC:5588]
ENSG00000164808	SPIDR	789.6	624.2	-0.33	0.000796239	0.0135691	789.6	1022	0.37	0.000196416	0.000664622	624.2	1022	0.7	1.8863e-12	1.66363e-11	8	47260878	47736306	7174	40.76	1	protein_coding	scaffold protein involved in DNA repair [Source:HGNC Symbol;Acc:HGNC:28971]
ENSG00000163755	HPS3	2536.1	1800.9	-0.48	0.000800528	0.0138376	2536.1	585.3	-2.1	2.3449e-46	1.30096e-44	1800.9	585.3	-1.61	4.46908e-28	7.10987e-27	3	149129638	149173732	6202	38.65	1	protein_coding	HPS3 biogenesis of lysosomal organelles complex 2 subunit 1 [Source:HGNC Symbol;Acc:HGNC:15597]
ENSG00000277161	PIGW	238.2	372.1	0.65	0.000730236	0.0138585	238.2	25.7	-3.11	2.52298e-38	8.10602e-37	372.1	25.7	-3.77	6.40665e-56	4.89022e-54	17	36534987	36539310	2832	44.87	1	protein_coding	phosphatidylinositol glycan anchor biosynthesis class W [Source:HGNC Symbol;Acc:HGNC:23213]
ENSG00000163872	YEATS2	1363.5	1012.5	-0.42	0.000847736	0.0138636	1363.5	1104.3	-0.29	0.0207378	0.049015	1012.5	1104.3	0.13	0.312724	0.395273	3	183697797	183812624	10232	42.59	1	protein_coding	YEATS domain containing 2 [Source:HGNC Symbol;Acc:HGNC:25489]
ENSG00000198855	FICD	231.3	331.6	0.51	0.00100944	0.0138752	231.3	1029.2	2.14	2.83498e-44	1.22672e-42	331.6	1029.2	1.62	6.0805e-27	9.12807e-26	12	108515277	108525837	4175	50.26	1	protein_coding	FIC domain containing [Source:HGNC Symbol;Acc:HGNC:18416]
ENSG00000092330	TINF2	1286.1	1561.2	0.28	0.000821863	0.0139132	1286.1	553.1	-1.21	4.86261e-43	2.21099e-41	1561.2	553.1	-1.49	1.12503e-64	1.15913e-62	14	24239643	24242674	2712	53.3	-1	protein_coding	TERF1 interacting nuclear factor 2 [Source:HGNC Symbol;Acc:HGNC:11824]
ENSG00000178996	SNX18	2286.2	1566.3	-0.54	0.00081802	0.0140048	2286.2	954.6	-1.25	2.23836e-14	2.13721e-13	1566.3	954.6	-0.71	1.68177e-05	4.83699e-05	5	54517759	54546586	6654	42.68	1	protein_coding	sorting nexin 18 [Source:HGNC Symbol;Acc:HGNC:19245]
ENSG00000126456	IRF3	2314.2	1787.2	-0.37	0.000865457	0.0140626	2314.2	1956.6	-0.25	0.0245756	0.0611329	1787.2	1956.6	0.12	0.283512	0.548998	19	49659569	49665875	3794	57.17	-1	protein_coding	interferon regulatory factor 3 [Source:HGNC Symbol;Acc:HGNC:6118]
ENSG00000178761	FAM219B	1094.5	793.8	-0.47	0.000813518	0.0140626	1094.5	118.6	-3.19	4.92231e-93	1.69249e-90	793.8	118.6	-2.72	1.2116e-67	1.38565e-65	15	74899992	74906883	5015	50.89	-1	protein_coding	family with sequence similarity 219 member B [Source:HGNC Symbol;Acc:HGNC:24695]
ENSG00000130935	NOL11	889	1106.6	0.32	0.000835843	0.0140626	889	866.3	-0.03	0.741281	1	1106.6	866.3	-0.35	0.000276266	0.000706587	17	67717931	67744531	4615	40.47	1	protein_coding	nucleolar protein 11 [Source:HGNC Symbol;Acc:HGNC:24557]
ENSG00000170448	NFXL1	315.5	237.3	-0.4	0.000834795	0.0140626	315.5	1511.9	2.25	4.85041e-86	1.202e-83	237.3	1511.9	2.65	8.976e-115	5.35782e-112	4	47847233	47914667	4494	35.55	-1	protein_coding	nuclear transcription factor, X-box binding like 1 [Source:HGNC Symbol;Acc:HGNC:18726]
ENSG00000164556	FAM183BP	4.7	17.4	1.66	6.55073e-05	0.0140626	4.7	113.7	4.33	5.44092e-28	6.80616e-27	17.4	113.7	2.67	6.68193e-16	3.90678e-15	7	38685346	38687037	1595	52.19	-1	processed_pseudogene	family with sequence similarity 183 member B, pseudogene [Source:HGNC Symbol;Acc:HGNC:34511]
ENSG00000172932	ANKRD13D	1594.2	1225.8	-0.38	0.000876974	0.0141624	1594.2	1798.4	0.17	0.131946	0.247924	1225.8	1798.4	0.55	1.42793e-06	4.63526e-06	11	67288547	67302485	6643	53.51	1	protein_coding	ankyrin repeat domain 13D [Source:HGNC Symbol;Acc:HGNC:27880]
ENSG00000166855	CLPX	1263.7	1018.3	-0.31	0.000764096	0.0141624	1263.7	2678.3	1.08	7.59163e-33	2.29879e-31	1018.3	2678.3	1.39	1.37667e-52	1.19341e-50	15	65148219	65185342	5461	40	-1	protein_coding	caseinolytic mitochondrial matrix peptidase chaperone subunit [Source:HGNC Symbol;Acc:HGNC:2088]
ENSG00000259820	AC083843.3	241.8	329.2	0.43	0.00083393	0.01417	241.8	229.4	-0.07	0.596559	0.778688	329.2	229.4	-0.5	0.000143992	0.000413344	8	134792020	134798272	6253	36.21	-1	lncRNA	novel transcript
ENSG00000135521	LTV1	432.9	584.7	0.43	0.000848147	0.0141707	432.9	616.7	0.5	0.000123394	0.000425378	584.7	616.7	0.07	0.59747	0.68283	6	143843338	143863812	1853	39.75	1	protein_coding	LTV1 ribosome biogenesis factor [Source:HGNC Symbol;Acc:HGNC:21173]
ENSG00000263412	AC004477.1	9.2	25.7	1.35	6.6644e-05	0.0141971	9.2	108.1	3.36	1.63587e-25	1.72515e-24	25.7	108.1	2.01	1.02345e-12	4.75177e-12	17	48045141	48048073	2933	49.4	-1	lncRNA	novel transcript, antisense to NFE2L1
ENSG00000112146	FBXO9	1581.4	1306.1	-0.28	0.000889079	0.0142145	1581.4	706.5	-1.16	3.71602e-41	1.68849e-39	1306.1	706.5	-0.88	2.28033e-24	4.51799e-23	6	53051991	53100873	8164	39.22	1	protein_coding	F-box protein 9 [Source:HGNC Symbol;Acc:HGNC:13588]
ENSG00000166912	MTMR10	1236.8	1675.9	0.44	0.000774935	0.0142145	1236.8	3034.2	1.27	6.97173e-23	1.17551e-21	1675.9	3034.2	0.84	8.16829e-11	6.34105e-10	15	30938941	30991628	8838	40	-1	protein_coding	myotubularin related protein 10 [Source:HGNC Symbol;Acc:HGNC:25999]
ENSG00000223960	CHROMR	989.3	635.2	-0.63	0.000830977	0.0142145	989.3	168.7	-2.49	2.33604e-37	7.30775e-36	635.2	168.7	-1.87	1.70325e-21	1.85333e-20	2	178413635	178440243	10946	39.9	1	lncRNA	cholesterol induced regulator of metabolism RNA [Source:HGNC Symbol;Acc:HGNC:54059]
ENSG00000166261	ZNF202	383.2	484.9	0.34	0.000853048	0.0142145	383.2	1282.3	1.74	9.88938e-69	1.42289e-66	484.9	1282.3	1.4	2.86036e-46	1.13331e-44	11	123723914	123741675	5071	44.44	-1	protein_coding	zinc finger protein 202 [Source:HGNC Symbol;Acc:HGNC:12994]
ENSG00000158691	ZSCAN12	235.3	310.9	0.4	0.00076669	0.0142145	235.3	470.9	0.99	8.06052e-17	7.34339e-16	310.9	470.9	0.59	4.95921e-07	1.90618e-06	6	28378955	28399734	5495	41.13	-1	protein_coding	zinc finger and SCAN domain containing 12 [Source:HGNC Symbol;Acc:HGNC:13172]
ENSG00000152117	AC073869.1	471.7	622	0.4	0.000840463	0.0143216	471.7	1399.8	1.55	1.75981e-39	6.83667e-38	622	1399.8	1.15	6.65999e-23	1.03376e-21	2	131492813	131521573	3914	53.93	1	transcribed_processed_pseudogene	novel pseudogene
ENSG00000212978	AC016747.1	170.1	121	-0.48	0.000627668	0.014322	170.1	109.8	-0.63	1.96962e-05	6.56511e-05	121	109.8	-0.15	0.331384	0.457906	2	61141592	61144969	3109	45.77	-1	lncRNA	novel transcript
ENSG00000235316	DUSP8P5	99	148.3	0.58	0.00062982	0.0143526	99	101.2	0.03	0.881162	1	148.3	101.2	-0.55	0.00147567	0.00505508	10	73731824	73733638	1815	67.6	1	processed_pseudogene	dual specificity phosphatase 8 pseudogene 5 [Source:HGNC Symbol;Acc:HGNC:45003]
ENSG00000258867	LINC01146	58.3	31	-0.86	0.000633955	0.0144282	58.3	250.9	2.11	1.06617e-20	1.22223e-19	31	250.9	2.96	3.6154e-35	9.24126e-34	14	88024519	88098025	9281	39.26	1	lncRNA	long intergenic non-protein coding RNA 1146 [Source:HGNC Symbol;Acc:HGNC:49467]
ENSG00000156171	DRAM2	1627.7	1249.5	-0.38	0.000866123	0.0144897	1627.7	986.6	-0.72	2.7732e-10	1.90462e-09	1249.5	986.6	-0.35	0.0026729	0.00867531	1	111117333	111140216	3138	37.94	-1	protein_coding	DNA damage regulated autophagy modulator 2 [Source:HGNC Symbol;Acc:HGNC:28769]
ENSG00000184481	FOXO4	551.2	410.7	-0.43	0.000873663	0.0145365	551.2	99.5	-2.46	3.38777e-63	3.41642e-61	410.7	99.5	-2.03	3.82876e-43	2.51448e-41	X	71095851	71103532	3790	52.88	1	protein_coding	forkhead box O4 [Source:HGNC Symbol;Acc:HGNC:7139]
ENSG00000175182	FAM131A	335.2	228.9	-0.54	0.000794997	0.0145365	335.2	159.8	-1.05	2.23276e-10	1.2108e-09	228.9	159.8	-0.52	0.00217182	0.00562942	3	184335926	184348421	8925	55.67	1	protein_coding	family with sequence similarity 131 member A [Source:HGNC Symbol;Acc:HGNC:28308]
ENSG00000124222	STX16	3504.5	2801.6	-0.32	0.00087522	0.0145703	3504.5	1115.7	-1.65	4.0961e-62	4.53015e-60	2801.6	1115.7	-1.32	1.23612e-40	5.93117e-39	20	58651253	58679526	5099	41.01	1	protein_coding	syntaxin 16 [Source:HGNC Symbol;Acc:HGNC:11431]
ENSG00000105127	AKAP8	1088.1	1484.8	0.45	0.000863908	0.0145703	1088.1	1984	0.85	1.67127e-10	1.17129e-09	1484.8	1984	0.41	0.0021642	0.00715265	19	15353385	15379798	4296	53.24	-1	protein_coding	A-kinase anchoring protein 8 [Source:HGNC Symbol;Acc:HGNC:378]
ENSG00000029363	BCLAF1	3658	4624.8	0.34	0.000828751	0.0145854	3658	6760.5	0.87	8.38728e-18	9.28096e-17	4624.8	6760.5	0.53	1.47053e-07	8.67134e-07	6	136256627	136289851	9533	35.59	-1	protein_coding	BCL2 associated transcription factor 1 [Source:HGNC Symbol;Acc:HGNC:16863]
ENSG00000176749	CDK5R1	388.7	584.5	0.56	0.00110046	0.0145854	388.7	2066.8	2.36	2.32428e-44	1.15254e-42	584.5	2066.8	1.8	6.20242e-27	9.39243e-26	17	32486993	32491253	3948	56.09	1	protein_coding	cyclin dependent kinase 5 regulatory subunit 1 [Source:HGNC Symbol;Acc:HGNC:1775]
ENSG00000127946	HIP1	2081.2	1396.9	-0.52	0.000930933	0.0146416	2081.2	503.7	-1.99	1.18293e-35	3.8201e-34	1396.9	503.7	-1.47	3.67144e-20	3.51588e-19	7	75533298	75738962	8955	48.34	-1	protein_coding	huntingtin interacting protein 1 [Source:HGNC Symbol;Acc:HGNC:4913]
ENSG00000135241	PNPLA8	1246	1528.8	0.29	0.000934839	0.0146843	1246	1340.8	0.1	0.2435	0.421978	1528.8	1340.8	-0.19	0.0342189	0.0571749	7	108470417	108569666	5673	37.75	-1	protein_coding	patatin like phospholipase domain containing 8 [Source:HGNC Symbol;Acc:HGNC:28900]
ENSG00000162972	MAIP1	189.6	251.3	0.4	0.000899567	0.0148769	189.6	417.3	1.13	6.00467e-21	7.03538e-20	251.3	417.3	0.72	7.66101e-10	5.29477e-09	2	199955317	200008540	1624	39.93	1	protein_coding	matrix AAA peptidase interacting protein 1 [Source:HGNC Symbol;Acc:HGNC:26198]
ENSG00000067082	KLF6	6246.2	9877.8	0.63	0.000853871	0.0149358	6246.2	24424.7	1.94	4.75055e-25	8.32753e-24	9877.8	24424.7	1.31	2.47838e-12	2.22034e-11	10	3775996	3785281	6139	48.08	-1	protein_coding	Kruppel like factor 6 [Source:HGNC Symbol;Acc:HGNC:2235]
ENSG00000128394	APOBEC3F	449.8	327.8	-0.45	0.000908002	0.0149783	449.8	673.2	0.56	2.48198e-05	8.29091e-05	327.8	673.2	1.01	6.47504e-14	4.93195e-13	22	39040604	39055972	5215	53.18	1	protein_coding	apolipoprotein B mRNA editing enzyme catalytic subunit 3F [Source:HGNC Symbol;Acc:HGNC:17356]
ENSG00000153767	GTF2E1	530.6	411.3	-0.37	0.000908611	0.0151575	530.6	1406.7	1.4	1.32723e-38	4.93072e-37	411.3	1406.7	1.77	3.36657e-59	3.88588e-57	3	120742637	120783069	3370	38.04	1	protein_coding	general transcription factor IIE subunit 1 [Source:HGNC Symbol;Acc:HGNC:4650]
ENSG00000171453	POLR1C	318.1	432.5	0.45	0.000923945	0.0151575	318.1	291.6	-0.12	0.392269	0.616488	432.5	291.6	-0.57	3.83218e-05	0.000197248	6	43509702	43562419	5505	45.68	1	protein_coding	RNA polymerase I and III subunit C [Source:HGNC Symbol;Acc:HGNC:20194]
ENSG00000276293	PIP4K2B	1569.4	1176.7	-0.41	0.000937685	0.0151715	1569.4	815.5	-0.94	3.88393e-14	3.31228e-13	1176.7	815.5	-0.53	1.85412e-05	5.56669e-05	17	38765689	38800126	6135	49.36	-1	protein_coding	phosphatidylinositol-5-phosphate 4-kinase type 2 beta [Source:HGNC Symbol;Acc:HGNC:8998]
ENSG00000197863	ZNF790	120	82.5	-0.54	0.000917174	0.0152538	120	322	1.41	1.92927e-20	2.26078e-19	82.5	322	1.95	3.92357e-35	1.36975e-33	19	36817428	36850787	3854	42.57	-1	protein_coding	zinc finger protein 790 [Source:HGNC Symbol;Acc:HGNC:33114]
ENSG00000213139	CRYGS	129.8	84.9	-0.61	0.000459996	0.0152884	129.8	60.6	-1.09	4.23193e-09	1.57587e-08	84.9	60.6	-0.49	0.0108982	0.0190413	3	186538441	186546702	2080	37.09	-1	protein_coding	crystallin gamma S [Source:HGNC Symbol;Acc:HGNC:2417]
ENSG00000188211	NCR3LG1	274.2	467.9	0.75	0.000850457	0.0153067	274.2	109.6	-1.26	5.81476e-08	2.6571e-07	467.9	109.6	-2.01	4.00912e-18	3.7812e-17	11	17351800	17377341	6364	44.44	1	protein_coding	natural killer cell cytotoxicity receptor 3 ligand 1 [Source:HGNC Symbol;Acc:HGNC:42400]
ENSG00000108819	PPP1R9B	3613	2751.7	-0.39	0.000558106	0.0153869	3613	3828.7	0.07	0.522865	0.773352	2751.7	3828.7	0.47	4.4208e-05	0.000196643	17	50133737	50150677	4343	59.42	-1	protein_coding	protein phosphatase 1 regulatory subunit 9B [Source:HGNC Symbol;Acc:HGNC:9298]
ENSG00000273284	AP001033.2	81.5	137.1	0.74	0.000857068	0.0153869	81.5	324.8	1.94	1.40751e-18	1.38734e-17	137.1	324.8	1.19	3.06851e-08	1.33235e-07	18	9259388	9260390	1003	32.4	1	lncRNA	novel transcript, sense intronic to ANKRD12
ENSG00000163602	RYBP	2249.6	3157.6	0.49	0.000896372	0.0154695	2249.6	9142.4	2.01	5.16151e-43	2.5716e-41	3157.6	9142.4	1.52	1.71058e-25	3.72472e-24	3	72371825	72446621	7215	38.33	-1	protein_coding	RING1 and YY1 binding protein [Source:HGNC Symbol;Acc:HGNC:10480]
ENSG00000108469	RECQL5	594.2	424.3	-0.48	0.000952512	0.0154695	594.2	362.5	-0.71	1.34392e-06	5.9148e-06	424.3	362.5	-0.23	0.117694	0.302854	17	75626845	75667189	8766	53.18	-1	protein_coding	RecQ like helicase 5 [Source:HGNC Symbol;Acc:HGNC:9950]
ENSG00000267519	AC020916.1	318.3	498.6	0.66	0.000957553	0.0155319	318.3	277.9	-0.23	0.269289	0.3584	498.6	277.9	-0.89	1.18311e-05	6.47675e-05	19	13823880	13842928	19049	57.53	-1	lncRNA	novel transcript
ENSG00000159082	SYNJ1	925.7	722.8	-0.36	0.000950603	0.0156321	925.7	2785	1.58	5.86475e-50	3.85699e-48	722.8	2785	1.94	2.73931e-73	3.91064e-71	21	32628759	32728048	8070	38.08	-1	protein_coding	synaptojanin 1 [Source:HGNC Symbol;Acc:HGNC:11503]
ENSG00000181826	RELL1	257.7	405.2	0.64	0.000875539	0.0156321	257.7	435.1	0.72	0.000203652	0.00061072	405.2	435.1	0.08	0.687009	0.820129	4	37590800	37686376	4214	42.83	-1	protein_coding	RELT like 1 [Source:HGNC Symbol;Acc:HGNC:27379]
ENSG00000235531	MSC-AS1	667.6	490.8	-0.43	0.00084854	0.0156996	667.6	117	-2.49	3.16958e-66	3.61876e-64	490.8	117	-2.06	1.92599e-45	1.36302e-43	8	71828167	72118393	11502	37.87	1	lncRNA	MSC antisense RNA 1 [Source:HGNC Symbol;Acc:HGNC:48724]
ENSG00000183617	MRPL54	277.6	386	0.48	0.000882178	0.0156996	277.6	110.3	-1.33	3.99224e-17	3.58407e-16	386	110.3	-1.81	8.43121e-31	1.8664e-29	19	3762682	3768575	985	56.41	1	protein_coding	mitochondrial ribosomal protein L54 [Source:HGNC Symbol;Acc:HGNC:16685]
ENSG00000168237	GLYCTK	224.9	305.7	0.44	0.000884733	0.0157218	224.9	45.9	-2.26	2.87925e-40	1.01321e-38	305.7	45.9	-2.7	1.08142e-57	9.06713e-56	3	52287089	52295257	4794	56.8	1	protein_coding	glycerate kinase [Source:HGNC Symbol;Acc:HGNC:24247]
ENSG00000271614	ATP2B1-AS1	29.9	93.8	1.4	0.000469372	0.0157218	29.9	110.5	1.8	6.83115e-06	2.44262e-05	93.8	110.5	0.4	0.305256	0.331442	12	89708959	89712590	3632	48.4	1	lncRNA	ATP2B1 antisense RNA 1 [Source:HGNC Symbol;Acc:HGNC:27883]
ENSG00000104866	PPP1R37	690.7	535.6	-0.36	0.000995578	0.0158084	690.7	560.8	-0.3	0.00656529	0.0153533	535.6	560.8	0.06	0.591036	0.683146	19	45091396	45148077	7701	55.56	1	protein_coding	protein phosphatase 1 regulatory subunit 37 [Source:HGNC Symbol;Acc:HGNC:27607]
ENSG00000012822	CALCOCO1	1771.7	1335.1	-0.41	0.000985821	0.0158319	1771.7	644.2	-1.44	2.11637e-30	5.04029e-29	1335.1	644.2	-1.03	2.31055e-16	1.78998e-15	12	53708517	53727745	8898	49.2	-1	protein_coding	calcium binding and coiled-coil domain 1 [Source:HGNC Symbol;Acc:HGNC:29306]
ENSG00000010165	EEF1AKNMT	938.7	726.7	-0.37	0.00123805	0.0158424	938.7	1192.9	0.33	0.0036657	0.00996588	726.7	1192.9	0.7	9.70268e-10	5.87897e-09	1	171781660	171814023	3831	43.61	1	protein_coding	eEF1A lysine and N-terminal methyltransferase [Source:HGNC Symbol;Acc:HGNC:24248]
ENSG00000242125	SNHG3	742.1	1032	0.51	0.0012364	0.0158424	742.1	353.4	-1.05	6.37716e-11	4.26639e-10	1032	353.4	-1.56	2.58512e-22	3.86894e-21	1	28505980	28510892	4088	46.41	1	lncRNA	small nucleolar RNA host gene 3 [Source:HGNC Symbol;Acc:HGNC:10118]
ENSG00000149761	NUDT22	607.6	483	-0.34	0.000987206	0.0158424	607.6	416.2	-0.55	1.56732e-07	6.73264e-07	483	416.2	-0.21	0.0441553	0.0746115	11	64225941	64230686	3721	59.06	1	protein_coding	nudix hydrolase 22 [Source:HGNC Symbol;Acc:HGNC:28189]
ENSG00000158006	PAFAH2	524.3	405.3	-0.37	0.000974107	0.0158424	524.3	574.5	0.13	0.233214	0.365782	405.3	574.5	0.5	8.56403e-06	2.66095e-05	1	25959767	25998117	3795	45.67	-1	protein_coding	platelet activating factor acetylhydrolase 2 [Source:HGNC Symbol;Acc:HGNC:8579]
ENSG00000185650	ZFP36L1	7829.6	5603.7	-0.47	0.000912724	0.0159101	7829.6	3036.6	-1.35	2.84296e-21	3.93271e-20	5603.7	3036.6	-0.88	7.35103e-10	5.44843e-09	14	68787660	68796253	5160	53.26	-1	protein_coding	ZFP36 ring finger protein like 1 [Source:HGNC Symbol;Acc:HGNC:1107]
ENSG00000048405	ZNF800	1296.9	1745.5	0.43	0.000913441	0.0159101	1296.9	2052.2	0.65	6.22909e-07	2.88058e-06	1745.5	2052.2	0.22	0.0937044	0.212247	7	127346790	127431924	5793	37.8	-1	protein_coding	zinc finger protein 800 [Source:HGNC Symbol;Acc:HGNC:27267]
ENSG00000123595	RAB9A	874.7	610.9	-0.5	0.000996608	0.0159148	874.7	554.9	-0.67	1.53571e-05	5.27984e-05	610.9	554.9	-0.16	0.292344	0.382568	X	13689128	13710504	2113	41.6	1	protein_coding	RAB9A, member RAS oncogene family [Source:HGNC Symbol;Acc:HGNC:9792]
ENSG00000153339	TRAPPC8	2043.5	1645	-0.32	0.00097537	0.0159409	2043.5	4522.4	1.14	5.06463e-33	1.44034e-31	1645	4522.4	1.45	1.7744e-52	1.47915e-50	18	31829180	31953136	9215	38.41	-1	protein_coding	trafficking protein particle complex 8 [Source:HGNC Symbol;Acc:HGNC:29169]
ENSG00000155393	HEATR3	595.7	421.2	-0.51	0.000876111	0.0159409	595.7	299.9	-0.95	1.13e-09	6.75528e-09	421.2	299.9	-0.44	0.00500701	0.0112073	16	50065970	50107272	5039	42.46	1	protein_coding	HEAT repeat containing 3 [Source:HGNC Symbol;Acc:HGNC:26087]
ENSG00000134318	ROCK2	1267.8	949	-0.41	0.000989694	0.0159551	1267.8	2206.3	0.79	2.10121e-10	1.45949e-09	949	2206.3	1.2	5.97383e-22	6.56362e-21	2	11179759	11348330	10198	36.75	-1	protein_coding	Rho associated coiled-coil containing protein kinase 2 [Source:HGNC Symbol;Acc:HGNC:10252]
ENSG00000266053	NDUFV2-AS1	34.9	61.7	0.81	0.000495189	0.0159551	34.9	100.9	1.48	1.03971e-10	5.99718e-10	61.7	100.9	0.67	0.00197104	0.00394629	18	9121265	9136645	1432	37.98	-1	lncRNA	NDUFV2 antisense RNA 1 [Source:HGNC Symbol;Acc:HGNC:50826]
ENSG00000144659	SLC25A38	545.8	683.1	0.32	0.00103551	0.0161617	545.8	1670	1.61	3.10051e-62	3.42256e-60	683.1	1670	1.29	3.97741e-41	1.66647e-39	3	39383370	39397351	2662	46.4	1	protein_coding	solute carrier family 25 member 38 [Source:HGNC Symbol;Acc:HGNC:26054]
ENSG00000161960	EIF4A1	406.4	284.5	-0.52	0.000927255	0.0161617	406.4	117	-1.79	6.32452e-27	1.11977e-25	284.5	117	-1.28	3.34008e-14	3.25648e-13	17	7572706	7579006	5317	52.93	1	protein_coding	eukaryotic translation initiation factor 4A1 [Source:HGNC Symbol;Acc:HGNC:3282]
ENSG00000235505	CASP17P	248.7	392.2	0.64	0.00100881	0.0161851	248.7	130.2	-0.91	7.42492e-06	2.65296e-05	392.2	130.2	-1.55	1.45797e-14	1.45156e-13	11	104901549	104919073	4307	36.08	-1	transcribed_unprocessed_pseudogene	caspase 17, pseudogene [Source:HGNC Symbol;Acc:HGNC:53657]
ENSG00000101216	GMEB2	583.7	782.5	0.42	0.00102568	0.0161999	583.7	553.2	-0.09	0.477292	0.659056	782.5	553.2	-0.52	7.37023e-05	0.000203756	20	63587602	63627101	4767	53.45	-1	protein_coding	glucocorticoid modulatory element binding protein 2 [Source:HGNC Symbol;Acc:HGNC:4371]
ENSG00000178175	ZNF366	51.9	19.1	-1.41	8.1508e-05	0.0161999	51.9	16.6	-1.63	1.25524e-05	2.58437e-05	19.1	16.6	-0.22	0.570474	0.509167	5	72439903	72507410	6407	42.35	-1	protein_coding	zinc finger protein 366 [Source:HGNC Symbol;Acc:HGNC:18316]
ENSG00000196670	ZFP62	699.9	559.9	-0.33	0.00103504	0.0162794	699.9	225	-1.63	7.18387e-50	4.15072e-48	559.9	225	-1.3	6.87517e-32	1.34175e-30	5	180847611	180861285	4197	42.93	-1	protein_coding	ZFP62 zinc finger protein [Source:HGNC Symbol;Acc:HGNC:23241]
ENSG00000173451	THAP2	174	117.4	-0.57	0.00104049	0.0163453	174	379.3	1.11	2.67908e-11	1.6273e-10	117.4	379.3	1.68	7.00883e-23	1.22774e-21	12	71664301	71680644	5240	35.68	1	protein_coding	THAP domain containing 2 [Source:HGNC Symbol;Acc:HGNC:20854]
ENSG00000122483	CCDC18	485.8	350	-0.46	0.00104537	0.016451	485.8	635.9	0.37	0.00757261	0.0194742	350	635.9	0.83	3.22274e-09	1.43024e-08	1	93179919	93278730	5633	36.98	1	protein_coding	coiled-coil domain containing 18 [Source:HGNC Symbol;Acc:HGNC:30370]
ENSG00000067191	CACNB1	236.4	158.8	-0.55	0.000952936	0.0164667	236.4	135.9	-0.78	5.92374e-06	2.06594e-05	158.8	135.9	-0.23	0.195087	0.294443	17	39173453	39197703	7097	54.39	-1	protein_coding	calcium voltage-gated channel auxiliary subunit beta 1 [Source:HGNC Symbol;Acc:HGNC:1401]
ENSG00000138604	GLCE	313.9	205.8	-0.6	0.000961203	0.0165355	313.9	64.4	-2.26	1.65385e-29	3.32305e-28	205.8	64.4	-1.66	2.38933e-16	2.70799e-15	15	69160584	69272217	6630	36.64	1	protein_coding	glucuronic acid epimerase [Source:HGNC Symbol;Acc:HGNC:17855]
ENSG00000161048	NAPEPLD	270.4	201.4	-0.42	0.00106913	0.0167142	270.4	83.3	-1.69	1.48459e-30	3.18287e-29	201.4	83.3	-1.27	1.77016e-17	1.59016e-16	7	103099776	103149560	7561	40.35	-1	protein_coding	N-acyl phosphatidylethanolamine phospholipase D [Source:HGNC Symbol;Acc:HGNC:21683]
ENSG00000154359	LONRF1	688.6	945.6	0.46	0.00105523	0.0167464	688.6	548.8	-0.32	0.0260883	0.0598371	945.6	548.8	-0.78	4.43545e-08	1.75755e-07	8	12721906	12756073	5709	38.66	-1	protein_coding	LON peptidase N-terminal domain and ring finger 1 [Source:HGNC Symbol;Acc:HGNC:26302]
ENSG00000160336	ZNF761	607.1	488.7	-0.32	0.00107156	0.0167617	607.1	1380.3	1.18	4.5721e-36	1.50711e-34	488.7	1380.3	1.49	1.04447e-55	8.73192e-54	19	53445001	53458261	4674	42.98	1	protein_coding	zinc finger protein 761 [Source:HGNC Symbol;Acc:HGNC:23179]
ENSG00000211460	TSN	1606.1	1932.8	0.27	0.00107475	0.0167914	1606.1	1632.1	0.02	0.778119	1	1932.8	1632.1	-0.24	0.00303131	0.0101138	2	121737103	121767853	4395	44	1	protein_coding	translin [Source:HGNC Symbol;Acc:HGNC:12379]
ENSG00000083520	DIS3	1870.4	2271.6	0.28	0.000999524	0.0169914	1870.4	2001.4	0.1	0.253145	0.431839	2271.6	2001.4	-0.18	0.0331402	0.0851708	13	72752169	72782096	10835	36.46	-1	protein_coding	DIS3 homolog, exosome endoribonuclease and 3'-5' exoribonuclease [Source:HGNC Symbol;Acc:HGNC:20604]
ENSG00000198863	RUNDC1	559.1	416.5	-0.42	0.0010879	0.017182	559.1	598.3	0.1	0.443678	0.613631	416.5	598.3	0.52	6.19521e-05	0.000172986	17	42980565	42993690	4757	47.47	1	protein_coding	RUN domain containing 1 [Source:HGNC Symbol;Acc:HGNC:25418]
ENSG00000164934	DCAF13	814.8	1042.2	0.35	0.00138441	0.0172061	814.8	570.2	-0.51	6.39865e-06	2.61585e-05	1042.2	570.2	-0.87	1.78289e-14	1.20339e-13	8	103414714	103443453	9199	37.09	1	protein_coding	DDB1 and CUL4 associated factor 13 [Source:HGNC Symbol;Acc:HGNC:24535]
ENSG00000279838	AL356273.3	98.9	59.4	-0.7	0.000692615	0.0172331	98.9	139.6	0.51	0.010685	0.0240097	59.4	139.6	1.21	4.45651e-09	2.10996e-08	1	185292384	185294372	1989	41.03	-1	TEC	TEC
ENSG00000280407	AC132872.4	14.7	35.2	1.2	0.000167971	0.0172331	14.7	19	0.36	0.300313	0.279787	35.2	19	-0.84	0.00858818	0.0134191	17	82249067	82251844	2778	59.18	1	TEC	TEC
ENSG00000102401	ARMCX3	1082.2	847.8	-0.35	0.00111217	0.0172515	1082.2	1043.3	-0.06	0.579553	0.856475	847.8	1043.3	0.29	0.00724652	0.0146411	X	101622797	101627843	4239	45.41	1	protein_coding	armadillo repeat containing X-linked 3 [Source:HGNC Symbol;Acc:HGNC:24065]
ENSG00000140992	PDPK1	1511.6	1219.3	-0.31	0.00108897	0.0172935	1511.6	2382.5	0.65	1.88507e-12	1.42991e-11	1219.3	2382.5	0.96	8.15322e-25	1.65986e-23	16	2537979	2603188	10911	52.5	1	protein_coding	3-phosphoinositide dependent protein kinase 1 [Source:HGNC Symbol;Acc:HGNC:8816]
ENSG00000133997	MED6	405.7	537.7	0.41	0.00111176	0.0174128	405.7	278	-0.54	4.34313e-05	0.000142395	537.7	278	-0.95	3.42194e-13	3.93477e-12	14	70581257	70600690	4219	38.94	-1	protein_coding	mediator complex subunit 6 [Source:HGNC Symbol;Acc:HGNC:19970]
ENSG00000106588	PSMA2	272.1	355.7	0.38	0.00112618	0.0174128	272.1	226.4	-0.26	0.0347854	0.0695438	355.7	226.4	-0.65	1.29835e-07	5.77594e-07	7	42916861	42932185	5294	38.27	-1	protein_coding	proteasome subunit alpha 2 [Source:HGNC Symbol;Acc:HGNC:9531]
ENSG00000137574	TGS1	845.4	1071.3	0.34	0.00114781	0.0174465	845.4	2158.8	1.35	2.34332e-38	8.56186e-37	1071.3	2158.8	1.01	2.33562e-22	2.5628e-21	8	55773446	55826445	4562	39.78	1	protein_coding	trimethylguanosine synthase 1 [Source:HGNC Symbol;Acc:HGNC:17843]
ENSG00000037042	TUBG2	214.8	161.4	-0.44	0.001038	0.017539	214.8	252.5	0.21	0.119432	0.205747	161.4	252.5	0.65	1.84547e-06	6.63503e-06	17	42659284	42667006	2793	51.91	1	protein_coding	tubulin gamma 2 [Source:HGNC Symbol;Acc:HGNC:12419]
ENSG00000214655	ZSWIM8	2536.2	2040.9	-0.31	0.00109203	0.0176999	2536.2	4389	0.79	1.15867e-16	1.1765e-15	2040.9	4389	1.1	8.41508e-31	2.46714e-29	10	73785582	73801797	7953	54.46	1	protein_coding	zinc finger SWIM-type containing 8 [Source:HGNC Symbol;Acc:HGNC:23528]
ENSG00000187796	CARD9	405.2	303.5	-0.44	0.00116044	0.0177771	405.2	60.2	-2.72	4.91827e-61	4.51803e-59	303.5	60.2	-2.28	1.212e-42	6.10184e-41	9	136361903	136373681	6699	64.46	-1	protein_coding	caspase recruitment domain family member 9 [Source:HGNC Symbol;Acc:HGNC:16391]
ENSG00000231856	AL162377.1	29.8	57.2	0.94	0.000254398	0.0177771	29.8	11.8	-1.26	8.42816e-05	0.000178659	57.2	11.8	-2.2	1.48324e-12	6.98129e-12	13	51803838	51813832	2469	47.93	1	lncRNA	novel transcript
ENSG00000124574	ABCC10	847.4	667.1	-0.35	0.00146873	0.017979	847.4	785.1	-0.12	0.289604	0.483828	667.1	785.1	0.23	0.0361108	0.0622183	6	43427366	43450427	8087	52.94	1	protein_coding	ATP binding cassette subfamily C member 10 [Source:HGNC Symbol;Acc:HGNC:52]
ENSG00000197016	ZNF470	214.2	147.4	-0.53	0.00106687	0.017979	214.2	325.7	0.6	0.000177977	0.000512582	147.4	325.7	1.13	3.27735e-12	2.75621e-11	19	56567468	56588911	9670	40.17	1	protein_coding	zinc finger protein 470 [Source:HGNC Symbol;Acc:HGNC:22220]
ENSG00000229325	ACAP2-IT1	54.7	28.9	-0.9	9.34726e-05	0.0179892	54.7	68.3	0.31	0.153931	0.175308	28.9	68.3	1.21	1.89064e-07	5.54423e-07	3	195280723	195282741	690	33.33	-1	lncRNA	ACAP2 intronic transcript 1 [Source:HGNC Symbol;Acc:HGNC:41426]
ENSG00000116690	PRG4	26.8	52.1	0.9	0.000587097	0.0180333	26.8	126.1	2.12	7.17785e-17	5.36103e-16	52.1	126.1	1.22	3.38188e-07	1.15819e-06	1	186296279	186314562	5044	38.06	1	protein_coding	proteoglycan 4 [Source:HGNC Symbol;Acc:HGNC:9364]
ENSG00000161547	SRSF2	5841.6	6816.9	0.22	0.00116194	0.0181921	5841.6	2349.6	-1.31	9.49131e-77	1.85933e-74	6816.9	2349.6	-1.54	7.12766e-105	4.41517e-102	17	76734115	76737374	3017	49.23	-1	protein_coding	serine and arginine rich splicing factor 2 [Source:HGNC Symbol;Acc:HGNC:10783]
ENSG00000058272	PPP1R12A	3429.4	2781.8	-0.3	0.00113464	0.0182179	3429.4	7779.9	1.17	1.40957e-36	4.78095e-35	2781.8	7779.9	1.48	9.85595e-57	1.01753e-54	12	79773563	79935460	11864	36.07	-1	protein_coding	protein phosphatase 1 regulatory subunit 12A [Source:HGNC Symbol;Acc:HGNC:7618]
ENSG00000272155	AC055822.1	48.9	24.2	-1	0.000263468	0.0182593	48.9	32.7	-0.59	0.0327218	0.0465966	24.2	32.7	0.41	0.152331	0.178342	8	65714334	65714778	445	39.55	-1	lncRNA	novel transcript, antisense to MTFR1
ENSG00000276085	CCL3L1	400	4192.1	2.33	0.00115122	0.0184407	400	522.5	0.32	0.650586	1	4192.1	522.5	-2	0.00514863	0.0162375	17	36194869	36196758	1469	52.7	-1	protein_coding	C-C motif chemokine ligand 3 like 1 [Source:HGNC Symbol;Acc:HGNC:10628]
ENSG00000115459	ELMOD3	519.7	415.1	-0.32	0.00120419	0.0185516	519.7	307.8	-0.75	5.73296e-13	4.039e-12	415.1	307.8	-0.43	4.91133e-05	0.000150015	2	85354394	85391752	7259	46.14	1	protein_coding	ELMO domain containing 3 [Source:HGNC Symbol;Acc:HGNC:26158]
ENSG00000170917	NUDT6	136.6	85.7	-0.66	0.00076695	0.0186442	136.6	120.5	-0.19	0.323046	0.467562	85.7	120.5	0.47	0.0200032	0.0393921	4	122888697	122922968	6582	37.44	-1	protein_coding	nudix hydrolase 6 [Source:HGNC Symbol;Acc:HGNC:8053]
ENSG00000198315	ZKSCAN8	1632	2151.4	0.4	0.00125829	0.0187888	1632	1050	-0.65	2.52827e-07	1.20361e-06	2151.4	1050	-1.06	6.32202e-17	4.93347e-16	6	28141883	28159460	7580	38.62	1	protein_coding	zinc finger with KRAB and SCAN domains 8 [Source:HGNC Symbol;Acc:HGNC:12983]
ENSG00000104973	MED25	1018.1	805.6	-0.34	0.00126059	0.0187888	1018.1	519.4	-0.96	2.59468e-19	3.16714e-18	805.6	519.4	-0.63	6.04146e-09	2.61441e-08	19	49818279	49840383	7687	55.16	1	protein_coding	mediator complex subunit 25 [Source:HGNC Symbol;Acc:HGNC:28845]
ENSG00000205085	FAM71F2	21.9	42	0.9	0.000913853	0.0187888	21.9	293.8	3.65	1.66361e-46	7.89156e-45	42	293.8	2.75	4.98249e-31	1.11133e-29	7	128672288	128687872	5875	46.44	1	protein_coding	family with sequence similarity 71 member F2 [Source:HGNC Symbol;Acc:HGNC:27998]
ENSG00000197050	ZNF420	230.6	168.6	-0.44	0.00113814	0.0188508	230.6	396.7	0.77	4.14599e-09	2.007e-08	168.6	396.7	1.22	1.45179e-19	1.50358e-18	19	37007857	37130368	4077	41.83	1	protein_coding	zinc finger protein 420 [Source:HGNC Symbol;Acc:HGNC:20649]
ENSG00000109854	HTATIP2	1226.7	1004.9	-0.29	0.00127869	0.0190069	1226.7	512.2	-1.26	2.16621e-41	9.17804e-40	1004.9	512.2	-0.97	4.40173e-25	9.07982e-24	11	20363685	20383783	2797	42.5	1	protein_coding	HIV-1 Tat interactive protein 2 [Source:HGNC Symbol;Acc:HGNC:16637]
ENSG00000165458	INPPL1	2796	2239.2	-0.32	0.00123039	0.0190181	2796	1884.9	-0.57	6.55396e-09	5.38979e-08	2239.2	1884.9	-0.26	0.00973246	0.0282999	11	72223701	72239147	6574	58.53	1	protein_coding	inositol polyphosphate phosphatase like 1 [Source:HGNC Symbol;Acc:HGNC:6080]
ENSG00000113638	TTC33	532.7	432.9	-0.3	0.00158563	0.0190676	532.7	1406.9	1.4	1.88477e-53	1.41727e-51	432.9	1406.9	1.69	6.96462e-76	1.49029e-73	5	40512333	40755963	9708	38.63	-1	protein_coding	tetratricopeptide repeat domain 33 [Source:HGNC Symbol;Acc:HGNC:29959]
ENSG00000122741	DCAF10	1099.9	879.9	-0.32	0.00126297	0.0192544	1099.9	1379.6	0.32	0.00116108	0.00374152	879.9	1379.6	0.65	1.12687e-10	5.4338e-10	9	37800554	37867666	8291	38.55	1	protein_coding	DDB1 and CUL4 associated factor 10 [Source:HGNC Symbol;Acc:HGNC:23686]
ENSG00000111785	RIC8B	328.5	250.6	-0.39	0.0011722	0.0193658	328.5	642.9	0.96	2.41316e-16	2.1539e-15	250.6	642.9	1.35	6.52024e-30	1.2524e-28	12	106774621	106889316	7769	38.47	1	protein_coding	RIC8 guanine nucleotide exchange factor B [Source:HGNC Symbol;Acc:HGNC:25555]
ENSG00000145860	RNF145	2140.2	1686.3	-0.34	0.00126626	0.019482	2140.2	2986.9	0.48	5.84785e-06	3.51831e-05	1686.3	2986.9	0.82	9.62182e-15	1.00981e-13	5	159157409	159210053	4614	36.97	-1	protein_coding	ring finger protein 145 [Source:HGNC Symbol;Acc:HGNC:20853]
ENSG00000159899	NPR2	75.4	45.5	-0.71	0.000659898	0.019805	75.4	147.5	0.95	1.13762e-06	3.32871e-06	45.5	147.5	1.66	4.7764e-16	2.88424e-15	9	35792154	35809732	3865	48.3	1	protein_coding	natriuretic peptide receptor 2 [Source:HGNC Symbol;Acc:HGNC:7944]
ENSG00000186448	ZNF197	544.4	419	-0.37	0.00131234	0.0199149	544.4	834.3	0.62	4.91426e-08	2.23311e-07	419	834.3	0.99	6.34214e-18	5.39425e-17	3	44584888	44648471	7995	40.2	1	protein_coding	zinc finger protein 197 [Source:HGNC Symbol;Acc:HGNC:12988]
ENSG00000137841	PLCB2	2458.1	1976.9	-0.31	0.00127544	0.0200779	2458.1	534.8	-2.19	6.49827e-103	3.69538e-100	1976.9	534.8	-1.88	8.66787e-76	2.24531e-73	15	40278176	40307935	7349	56.84	-1	protein_coding	phospholipase C beta 2 [Source:HGNC Symbol;Acc:HGNC:9055]
ENSG00000048028	USP28	842.7	600.4	-0.48	0.00168429	0.0200911	842.7	1155.2	0.44	0.00390766	0.0106936	600.4	1155.2	0.92	1.82063e-09	8.2678e-09	11	113797874	113875570	5719	41.45	-1	protein_coding	ubiquitin specific peptidase 28 [Source:HGNC Symbol;Acc:HGNC:12625]
ENSG00000094914	AAAS	732.1	600.4	-0.29	0.00136987	0.0201284	732.1	471.5	-0.63	7.32615e-12	4.66447e-11	600.4	471.5	-0.35	0.000197308	0.000509517	12	53307456	53324864	4727	49.39	-1	protein_coding	aladin WD repeat nucleoporin [Source:HGNC Symbol;Acc:HGNC:13666]
ENSG00000147316	MCPH1	551.2	708.2	0.36	0.00137171	0.0201323	551.2	1251.9	1.18	6.65888e-26	1.23844e-24	708.2	1251.9	0.82	1.90328e-13	1.19478e-12	8	6406596	6648508	9775	42.19	1	protein_coding	microcephalin 1 [Source:HGNC Symbol;Acc:HGNC:6954]
ENSG00000254589	EIF4A2P3	150	103	-0.54	0.000995039	0.0201956	150	175.9	0.22	0.182162	0.286806	103	175.9	0.76	5.07552e-06	1.88788e-05	11	58242043	58243097	1055	37.82	-1	processed_pseudogene	eukaryotic translation initiation factor 4A2 pseudogene 3 [Source:HGNC Symbol;Acc:HGNC:45100]
ENSG00000104081	BMF	2329.7	1775.6	-0.37	0.00143243	0.0202091	2329.7	557.7	-2.06	2.16728e-65	2.67622e-63	1775.6	557.7	-1.69	2.86424e-44	9.87868e-43	15	40087890	40108892	5447	52.46	-1	protein_coding	Bcl2 modifying factor [Source:HGNC Symbol;Acc:HGNC:24132]
ENSG00000118655	DCLRE1B	517.1	382.8	-0.43	0.00134676	0.0202518	517.1	424.6	-0.27	0.044295	0.0741864	382.8	424.6	0.16	0.244623	0.568125	1	113905213	113914086	3868	45.51	1	protein_coding	DNA cross-link repair 1B [Source:HGNC Symbol;Acc:HGNC:17641]
ENSG00000204116	CHIC1	321.8	458.9	0.52	0.00136479	0.0202518	321.8	304	-0.1	0.53923	0.725578	458.9	304	-0.62	0.000155171	0.000756021	X	73563200	73687102	6939	37.63	1	protein_coding	cysteine rich hydrophobic domain 1 [Source:HGNC Symbol;Acc:HGNC:1934]
ENSG00000213066	FGFR1OP	476.2	381.6	-0.32	0.00135413	0.020317	476.2	297.4	-0.67	8.44802e-11	4.92913e-10	381.6	297.4	-0.35	0.000724759	0.00308459	6	166999317	167094789	15886	40.97	1	protein_coding	FGFR1 oncogene partner [Source:HGNC Symbol;Acc:HGNC:17012]
ENSG00000198440	ZNF583	118.4	78.8	-0.57	0.00101004	0.020317	118.4	95.6	-0.3	0.0867319	0.150581	78.8	95.6	0.27	0.134424	0.290857	19	56397966	56436035	8060	38.95	1	protein_coding	zinc finger protein 583 [Source:HGNC Symbol;Acc:HGNC:26427]
ENSG00000185963	BICD2	1669.9	1385.4	-0.27	0.00138432	0.020407	1669.9	1711.5	0.03	0.679567	0.978666	1385.4	1711.5	0.3	0.000331742	0.00125381	9	92711363	92764833	6448	51.36	-1	protein_coding	BICD cargo adaptor 2 [Source:HGNC Symbol;Acc:HGNC:17208]
ENSG00000164442	CITED2	1377.4	2537.7	0.81	0.00131276	0.020407	1377.4	1970.2	0.48	0.0581821	0.17327	2537.7	1970.2	-0.33	0.187785	0.383907	6	139371807	139374648	2563	50.46	-1	protein_coding	Cbp/p300 interacting transactivator with Glu/Asp rich carboxy-terminal domain 2 [Source:HGNC Symbol;Acc:HGNC:1987]
ENSG00000259943	AL050341.2	117.5	172.7	0.55	0.00139984	0.0209293	117.5	260.1	1.12	3.63711e-11	2.18648e-10	172.7	260.1	0.58	0.000505481	0.00180014	1	40256427	40257967	1541	40.43	-1	lncRNA	novel transcript, antisense to ZMPSTE24
ENSG00000144747	TMF1	2423	1963.9	-0.3	0.00135164	0.0209313	2423	4585.2	0.92	1.1108e-22	1.68881e-21	1963.9	4585.2	1.22	1.40233e-38	6.0833e-37	3	69019827	69052339	7911	36.6	-1	protein_coding	TATA element modulatory factor 1 [Source:HGNC Symbol;Acc:HGNC:11870]
ENSG00000067064	IDI1	1358.2	1702.9	0.33	0.00144577	0.0209313	1358.2	1312.3	-0.04	0.732924	1	1702.9	1312.3	-0.37	0.000450582	0.00107306	10	1039152	1049170	4345	43.02	-1	protein_coding	isopentenyl-diphosphate delta isomerase 1 [Source:HGNC Symbol;Acc:HGNC:5387]
ENSG00000204623	ZNRD1ASP	519.7	338.9	-0.61	0.00142335	0.0209313	519.7	365.1	-0.5	0.00881815	0.0201476	338.9	365.1	0.11	0.579728	1	6	30001011	30061640	17538	41.59	-1	transcribed_unitary_pseudogene	zinc ribbon domain containing 1 antisense, pseudogene [Source:HGNC Symbol;Acc:HGNC:13924]
ENSG00000273723	AL139089.1	13	33.7	1.27	0.00031525	0.020987	13	49.3	1.76	5.01315e-07	1.3631e-06	33.7	49.3	0.5	0.129262	0.173525	13	52651305	52652279	975	38.77	-1	lncRNA	novel transcript
ENSG00000147439	BIN3	575.2	717.2	0.32	0.00141302	0.0210042	575.2	267.6	-1.1	1.014e-24	1.54507e-23	717.2	267.6	-1.42	2.22005e-40	6.84892e-39	8	22620418	22669148	5080	49.55	-1	protein_coding	bridging integrator 3 [Source:HGNC Symbol;Acc:HGNC:1054]
ENSG00000248008	NRAV	98.7	62.6	-0.65	0.000706881	0.0210042	98.7	73.6	-0.43	0.0270152	0.0453947	62.6	73.6	0.22	0.274914	0.344132	12	120488079	120495946	4156	46.85	-1	lncRNA	negative regulator of antiviral response [Source:HGNC Symbol;Acc:HGNC:48588]
ENSG00000139436	GIT2	3177.7	2551.1	-0.32	0.00140005	0.0210068	3177.7	2754.7	-0.2	0.038829	0.0849676	2551.1	2754.7	0.11	0.262941	0.507206	12	109929802	109996389	13532	43.44	-1	protein_coding	GIT ArfGAP 2 [Source:HGNC Symbol;Acc:HGNC:4273]
ENSG00000151131	C12orf45	263.5	197.8	-0.41	0.00142671	0.0211373	263.5	89.3	-1.55	1.97431e-26	3.39379e-25	197.8	89.3	-1.13	1.35667e-14	1.08467e-13	12	104986316	105074197	25882	39.89	1	protein_coding	chromosome 12 open reading frame 45 [Source:HGNC Symbol;Acc:HGNC:28628]
ENSG00000242622	AC092910.3	34	56.9	0.73	0.000722972	0.0211373	34	121.1	1.79	1.41208e-17	1.00444e-16	56.9	121.1	1.06	8.45332e-08	2.56411e-07	3	120094895	120136783	3229	41.62	1	lncRNA	novel transcript
ENSG00000103051	COG4	996.5	794.5	-0.33	0.00183474	0.0213699	996.5	1128.3	0.17	0.0961967	0.18849	794.5	1128.3	0.5	1.96174e-06	9.81035e-06	16	70480568	70523558	4779	47.23	-1	protein_coding	component of oligomeric golgi complex 4 [Source:HGNC Symbol;Acc:HGNC:18620]
ENSG00000106263	EIF3B	2613.6	3324.1	0.35	0.00143104	0.0213755	2613.6	2816.2	0.12	0.277322	0.465797	3324.1	2816.2	-0.23	0.0362151	0.0940936	7	2354086	2380745	9037	51.61	1	protein_coding	eukaryotic translation initiation factor 3 subunit B [Source:HGNC Symbol;Acc:HGNC:3280]
ENSG00000167257	RNF214	465.4	350.2	-0.41	0.00148069	0.0214893	465.4	936.1	1	1.81867e-15	1.53389e-14	350.2	936.1	1.41	1.56085e-28	2.61006e-27	11	117232625	117286454	4407	42.99	1	protein_coding	ring finger protein 214 [Source:HGNC Symbol;Acc:HGNC:25335]
ENSG00000197951	ZNF71	159.9	112.7	-0.51	0.00107848	0.0215234	159.9	197.3	0.29	0.0574269	0.105081	112.7	197.3	0.79	3.38894e-07	1.86615e-06	19	56595264	56626481	6170	46.22	1	protein_coding	zinc finger protein 71 [Source:HGNC Symbol;Acc:HGNC:13141]
ENSG00000226891	LINC01359	33.5	14.7	-1.11	0.000245979	0.0215234	33.5	69.8	1.06	8.41452e-05	0.000175811	14.7	69.8	2.16	2.1134e-13	1.06016e-12	1	64972225	65002489	7863	42.17	-1	lncRNA	long intergenic non-protein coding RNA 1359 [Source:HGNC Symbol;Acc:HGNC:50591]
ENSG00000165732	DDX21	4991.3	6325.9	0.33	0.00088388	0.0216084	4991.3	5237	0.07	0.493432	0.740524	6325.9	5237	-0.27	0.00840801	0.0247805	10	68956170	68985068	4973	41.14	1	protein_coding	DExD-box helicase 21 [Source:HGNC Symbol;Acc:HGNC:2744]
ENSG00000156858	PRR14	1055.6	825.7	-0.35	0.00147147	0.0216084	1055.6	1385.2	0.39	0.000367477	0.00117995	825.7	1385.2	0.74	1.7914e-11	9.28861e-11	16	30650717	30656440	3860	57.98	1	protein_coding	proline rich 14 [Source:HGNC Symbol;Acc:HGNC:28458]
ENSG00000143376	SNX27	1887.4	1296.1	-0.53	0.00153108	0.0217966	1887.4	1359.9	-0.47	0.00473275	0.0125137	1296.1	1359.9	0.06	0.73551	0.786433	1	151612006	151699091	16711	40.43	1	protein_coding	sorting nexin 27 [Source:HGNC Symbol;Acc:HGNC:20073]
ENSG00000172732	MUS81	994.1	815.1	-0.29	0.0015119	0.0217966	994.1	411.5	-1.27	1.19188e-40	4.8777e-39	815.1	411.5	-0.98	8.23899e-25	1.67089e-23	11	65857126	65867653	5448	60.2	1	protein_coding	MUS81 structure-specific endonuclease subunit [Source:HGNC Symbol;Acc:HGNC:29814]
ENSG00000136631	VPS45	805.6	643.3	-0.32	0.00154163	0.0219223	805.6	195.6	-2.03	6.60292e-72	1.07379e-69	643.3	195.6	-1.71	8.37938e-51	4.15459e-49	1	150067279	150145329	6637	39.17	1	protein_coding	vacuolar protein sorting 45 homolog [Source:HGNC Symbol;Acc:HGNC:14579]
ENSG00000117543	DPH5	380.3	293.6	-0.38	0.00152455	0.0219947	380.3	565.8	0.56	1.22766e-06	4.80365e-06	293.6	565.8	0.94	1.63164e-15	1.39221e-14	1	100989623	101026088	2970	37.71	-1	protein_coding	diphthamide biosynthesis 5 [Source:HGNC Symbol;Acc:HGNC:24270]
ENSG00000272812	AC004908.2	14.8	32.1	1.11	0.000335694	0.022001	14.8	51.1	1.76	9.34171e-09	3.01545e-08	32.1	51.1	0.65	0.0211775	0.0308026	8	233119	233692	574	36.24	1	lncRNA	novel transcript, sense intronic to ZNF596
ENSG00000132881	CPLANE2	50.6	28.2	-0.82	0.000748769	0.0223584	50.6	89.2	0.79	0.000460007	0.000960761	28.2	89.2	1.61	1.8142e-11	8.71085e-11	1	16231692	16237183	1574	54.1	-1	protein_coding	ciliogenesis and planar polarity effector 2 [Source:HGNC Symbol;Acc:HGNC:28127]
ENSG00000082269	FAM135A	463.1	346.2	-0.41	0.00153736	0.0223803	463.1	833.7	0.84	2.78961e-11	1.91734e-10	346.2	833.7	1.25	1.38759e-22	1.58853e-21	6	70412941	70561174	10589	36.09	1	protein_coding	family with sequence similarity 135 member A [Source:HGNC Symbol;Acc:HGNC:21084]
ENSG00000160783	PMF1	244.2	328.6	0.42	0.00155816	0.0223803	244.2	141.7	-0.78	5.67632e-08	2.59859e-07	328.6	141.7	-1.21	2.76027e-17	2.66111e-16	1	156212993	156240042	2520	48.91	1	protein_coding	polyamine modulated factor 1 [Source:HGNC Symbol;Acc:HGNC:9112]
ENSG00000244486	SCARF2	17.5	32	0.86	0.000980664	0.0225239	17.5	282.8	3.94	2.80505e-61	2.61594e-59	32	282.8	3.08	2.24813e-46	1.37315e-44	22	20424815	20437826	3341	63.11	-1	protein_coding	scavenger receptor class F member 2 [Source:HGNC Symbol;Acc:HGNC:19869]
ENSG00000011638	TMEM159	188.4	138.4	-0.46	0.00158097	0.0226329	188.4	197.8	0.06	0.653668	0.841008	138.4	197.8	0.52	0.000391716	0.0014208	16	21158377	21180616	2558	43.7	1	protein_coding	transmembrane protein 159 [Source:HGNC Symbol;Acc:HGNC:30136]
ENSG00000196150	ZNF250	183.5	135.3	-0.44	0.0014417	0.0226329	183.5	551.8	1.58	9.48406e-35	2.61427e-33	135.3	551.8	2.02	1.0831e-52	6.43759e-51	8	144876497	144902168	7357	47.13	-1	protein_coding	zinc finger protein 250 [Source:HGNC Symbol;Acc:HGNC:13044]
ENSG00000139636	LMBR1L	1012.3	812.6	-0.32	0.00158568	0.0226504	1012.3	935.2	-0.11	0.26724	0.451101	812.6	935.2	0.2	0.0430791	0.0931457	12	49096551	49110900	6047	51.62	-1	protein_coding	limb development membrane protein 1 like [Source:HGNC Symbol;Acc:HGNC:18268]
ENSG00000197162	ZNF785	335.5	260	-0.37	0.00158401	0.0226504	335.5	274.9	-0.28	0.0163425	0.0352578	260	274.9	0.08	0.48817	0.625116	16	30573740	30585769	4950	49.75	-1	protein_coding	zinc finger protein 785 [Source:HGNC Symbol;Acc:HGNC:26496]
ENSG00000101343	CRNKL1	941.4	1167.4	0.31	0.00157951	0.0228182	941.4	2633.4	1.47	2.22667e-53	1.67242e-51	1167.4	2633.4	1.17	1.65816e-34	3.62666e-33	20	20034368	20056046	4567	39.08	-1	protein_coding	crooked neck pre-mRNA splicing factor 1 [Source:HGNC Symbol;Acc:HGNC:15762]
ENSG00000137871	ZNF280D	414.2	324	-0.36	0.00160571	0.0228182	414.2	730.2	0.8	4.70039e-13	3.72713e-12	324	730.2	1.16	5.52932e-25	7.44142e-24	15	56630181	56734086	12113	34.78	-1	protein_coding	zinc finger protein 280D [Source:HGNC Symbol;Acc:HGNC:25953]
ENSG00000074706	IPCEF1	616	470	-0.41	0.00160682	0.0228769	616	2229.1	1.84	2.70064e-46	1.49377e-44	470	2229.1	2.25	1.32995e-67	1.52378e-65	6	154154496	154356792	8474	40.14	-1	protein_coding	interaction protein for cytohesin exchange factors 1 [Source:HGNC Symbol;Acc:HGNC:21204]
ENSG00000165118	C9orf64	518.4	401.3	-0.38	0.00162229	0.0230034	518.4	200.5	-1.36	1.69588e-26	2.49081e-25	401.3	200.5	-0.99	2.42968e-14	2.95285e-13	9	83938311	83956986	2754	44.72	-1	protein_coding	chromosome 9 open reading frame 64 [Source:HGNC Symbol;Acc:HGNC:28144]
ENSG00000139193	CD27	509.2	392.8	-0.37	0.00164573	0.0230189	509.2	831.4	0.69	4.01894e-09	2.28573e-08	392.8	831.4	1.06	2.55507e-19	2.3759e-18	12	6444867	6451718	1410	51.46	1	protein_coding	CD27 molecule [Source:HGNC Symbol;Acc:HGNC:11922]
ENSG00000110104	CCDC86	259.9	352.6	0.44	0.0016281	0.0230354	259.9	94.2	-1.46	9.46177e-21	1.09511e-19	352.6	94.2	-1.89	1.6882e-34	5.67085e-33	11	60842113	60851081	3342	54.7	1	protein_coding	coiled-coil domain containing 86 [Source:HGNC Symbol;Acc:HGNC:28359]
ENSG00000163904	SENP2	789.4	971.2	0.3	0.00165694	0.0230804	789.4	1225.8	0.63	2.44548e-11	1.69634e-10	971.2	1225.8	0.33	0.000376232	0.00141069	3	185582496	185633551	7102	42.86	1	protein_coding	SUMO specific peptidase 2 [Source:HGNC Symbol;Acc:HGNC:23116]
ENSG00000273221	AL355816.2	173.6	123.2	-0.49	0.00101932	0.0230804	173.6	200.7	0.21	0.1493	0.246554	123.2	200.7	0.7	3.17735e-06	1.51037e-05	1	111184415	111185061	647	32.92	-1	lncRNA	novel transcript, antisense to CEPT1
ENSG00000257611	AC010182.1	37.9	21.3	-0.83	0.000811645	0.0230804	37.9	164.7	2.06	2.15067e-22	2.66472e-21	21.3	164.7	2.89	1.03832e-35	1.97887e-34	12	106170004	106172437	2434	40.26	1	processed_pseudogene	thyroid hormone receptor interactor 11 (TRIP11) pseudogene
ENSG00000054282	SDCCAG8	770.2	629.9	-0.29	0.00206654	0.0233022	770.2	1010.8	0.4	1.80949e-05	6.96267e-05	629.9	1010.8	0.68	2.30542e-13	1.86324e-12	1	243256034	243500091	5321	39.81	1	protein_coding	serologically defined colon cancer antigen 8 [Source:HGNC Symbol;Acc:HGNC:10671]
ENSG00000124279	FASTKD3	255.5	341.9	0.42	0.00165103	0.0233022	255.5	335.9	0.39	0.00377357	0.0102354	341.9	335.9	-0.03	0.833273	1	5	7859159	7869037	2857	37.73	-1	protein_coding	FAST kinase domains 3 [Source:HGNC Symbol;Acc:HGNC:28758]
ENSG00000103423	DNAJA3	1082.3	826.7	-0.38	0.00174287	0.0233088	1082.3	1383.7	0.35	0.00440966	0.0117239	826.7	1383.7	0.73	2.48707e-09	1.07291e-08	16	4425805	4456775	7071	49.02	1	protein_coding	DnaJ heat shock protein family (Hsp40) member A3 [Source:HGNC Symbol;Acc:HGNC:11808]
ENSG00000213445	SIPA1	2634.1	2097.3	-0.33	0.00152059	0.0233288	2634.1	4314.2	0.71	6.28089e-12	4.96458e-11	2097.3	4314.2	1.04	1.08713e-23	2.11767e-22	11	65638101	65650918	4652	60.74	1	protein_coding	signal-induced proliferation-associated 1 [Source:HGNC Symbol;Acc:HGNC:10885]
ENSG00000174327	SLC16A13	132.5	72.5	-0.86	0.00122425	0.0234762	132.5	198.3	0.56	0.0331398	0.0637071	72.5	198.3	1.42	9.86541e-08	4.0795e-07	17	7036015	7040117	2143	56.06	1	protein_coding	solute carrier family 16 member 13 [Source:HGNC Symbol;Acc:HGNC:31037]
ENSG00000275066	SYNRG	2970	2283.3	-0.38	0.000994949	0.0235442	2970	5979.2	1	1.3695e-18	1.58635e-17	2283.3	5979.2	1.38	1.31859e-33	3.71237e-32	17	37514807	37609472	14243	40.77	-1	protein_coding	synergin gamma [Source:HGNC Symbol;Acc:HGNC:557]
ENSG00000158773	USF1	1806.3	1409.5	-0.35	0.0017713	0.0235442	1806.3	995.8	-0.87	4.50286e-14	4.19758e-13	1409.5	995.8	-0.51	8.90709e-06	2.62264e-05	1	161039251	161045977	2336	50.71	-1	protein_coding	upstream transcription factor 1 [Source:HGNC Symbol;Acc:HGNC:12593]
ENSG00000140368	PSTPIP1	1403	1144.8	-0.29	0.00176803	0.0235442	1403	1080.6	-0.38	7.12326e-05	0.0002536	1144.8	1080.6	-0.08	0.383566	0.487421	15	76993359	77037475	4574	56.5	1	protein_coding	proline-serine-threonine phosphatase interacting protein 1 [Source:HGNC Symbol;Acc:HGNC:9580]
ENSG00000085415	SEH1L	998.3	1213.7	0.28	0.00168085	0.0235442	998.3	547.2	-0.87	3.87382e-20	4.96786e-19	1213.7	547.2	-1.15	1.65986e-34	5.65631e-33	18	12947133	12987536	10481	43.55	1	protein_coding	SEH1 like nucleoporin [Source:HGNC Symbol;Acc:HGNC:30379]
ENSG00000254004	ZNF260	527.3	397.5	-0.41	0.00168812	0.0235503	527.3	201.8	-1.38	3.71169e-24	4.73971e-23	397.5	201.8	-0.98	1.19989e-12	1.28709e-11	19	36510687	36528271	5571	39.78	-1	protein_coding	zinc finger protein 260 [Source:HGNC Symbol;Acc:HGNC:13499]
ENSG00000280077	AL353763.2	102.7	152.5	0.58	0.00123764	0.0235799	102.7	103.8	0.02	0.926181	1	152.5	103.8	-0.56	0.0021882	0.0052247	9	41012231	41014133	1903	33.16	1	TEC	TEC
ENSG00000232611	AL683813.1	39	20.6	-0.88	0.000837232	0.0237017	39	117.9	1.55	2.66428e-11	1.32572e-10	20.6	117.9	2.43	5.13421e-22	4.52738e-21	X	136840931	136847797	3018	42.76	-1	lncRNA	novel transcript
ENSG00000168329	CX3CR1	60.1	30.4	-0.98	0.000847907	0.0237529	60.1	195.5	1.8	3.83449e-11	1.69639e-10	30.4	195.5	2.78	2.28391e-22	2.11259e-21	3	39263494	39281735	3655	46.15	-1	protein_coding	C-X3-C motif chemokine receptor 1 [Source:HGNC Symbol;Acc:HGNC:2558]
ENSG00000277654	AC087633.2	930	1165.7	0.33	0.00171495	0.023822	930	1299.4	0.46	1.14737e-05	4.49488e-05	1165.7	1299.4	0.13	0.204111	0.275615	15	94841059	95169864	4344	37.89	1	transcribed_processed_pseudogene	glioma tumor suppressor candidate region gene 2 (GLTSCR2) pseudogene
ENSG00000171316	CHD7	1118.9	1536.4	0.44	0.0016714	0.0238432	1118.9	3341.5	1.55	9.72369e-29	2.12549e-27	1536.4	3341.5	1.11	1.33378e-15	1.48305e-14	8	60678740	60868028	17020	39.99	1	protein_coding	chromodomain helicase DNA binding protein 7 [Source:HGNC Symbol;Acc:HGNC:20626]
ENSG00000288380	CRIPAK	517.1	409.6	-0.34	0.00171521	0.0238455	517.1	207.2	-1.32	4.89832e-29	9.56567e-28	409.6	207.2	-0.97	2.63003e-16	2.17148e-15	4	1391552	1395992	4441	47.51	1	protein_coding	cysteine rich PAK1 inhibitor [Source:HGNC Symbol;Acc:HGNC:26619]
ENSG00000166579	NDEL1	886.5	1095.8	0.31	0.00172278	0.023854	886.5	1565.8	0.82	3.88326e-17	4.46091e-16	1095.8	1565.8	0.51	1.13534e-07	4.36623e-07	17	8413131	8490411	7955	44.62	1	protein_coding	nudE neurodevelopment protein 1 like 1 [Source:HGNC Symbol;Acc:HGNC:17620]
ENSG00000099875	MKNK2	2339.1	1918.7	-0.28	0.00163428	0.0238597	2339.1	2465.5	0.08	0.392402	0.622703	1918.7	2465.5	0.36	6.5607e-05	0.000275568	19	2037465	2051244	5221	64.23	-1	protein_coding	MAPK interacting serine/threonine kinase 2 [Source:HGNC Symbol;Acc:HGNC:7111]
ENSG00000125434	SLC25A35	237.4	165.1	-0.51	0.00127083	0.0240058	237.4	30.4	-2.89	3.78888e-46	1.83077e-44	165.1	30.4	-2.39	2.65473e-31	5.98314e-30	17	8287763	8295400	3952	55.43	-1	protein_coding	solute carrier family 25 member 35 [Source:HGNC Symbol;Acc:HGNC:31921]
ENSG00000269951	AC090181.2	31.1	65.6	1.04	0.000383178	0.0241235	31.1	11.5	-1.35	0.000117188	0.000240648	65.6	11.5	-2.39	2.54042e-12	1.30189e-11	15	77067654	77068325	672	37.65	-1	lncRNA	novel transcript, sense intronic to TSPAN3
ENSG00000166225	FRS2	616.5	747	0.28	0.00219944	0.0242823	616.5	1687	1.45	2.12665e-59	2.08859e-57	747	1687	1.17	4.86445e-40	2.2372e-38	12	69470349	69579789	7242	37.91	1	protein_coding	fibroblast growth factor receptor substrate 2 [Source:HGNC Symbol;Acc:HGNC:16971]
ENSG00000160075	SSU72	1561.1	1980	0.34	0.00176791	0.0243956	1561.1	1886.6	0.27	0.0141284	0.0342721	1980	1886.6	-0.07	0.507922	0.856069	1	1541673	1574863	6919	53.86	-1	protein_coding	SSU72 homolog, RNA polymerase II CTD phosphatase [Source:HGNC Symbol;Acc:HGNC:25016]
ENSG00000198393	ZNF26	569.1	734.1	0.37	0.00174395	0.0243956	569.1	641.2	0.17	0.160582	0.266241	734.1	641.2	-0.2	0.089022	0.161001	12	132986365	133032952	20862	43.05	1	protein_coding	zinc finger protein 26 [Source:HGNC Symbol;Acc:HGNC:13053]
ENSG00000143333	RGS16	526.1	805.3	0.66	0.00180022	0.0244322	526.1	550.8	0.04	0.865983	1	805.3	550.8	-0.62	0.00326103	0.00818016	1	182598623	182604389	2408	50.79	-1	protein_coding	regulator of G protein signaling 16 [Source:HGNC Symbol;Acc:HGNC:9997]
ENSG00000178971	CTC1	2116.2	1621.1	-0.39	0.00175358	0.0246898	2116.2	2246.3	0.06	0.643875	1	1621.1	2246.3	0.45	0.000338587	0.00128249	17	8224815	8248056	8533	48.86	-1	protein_coding	CST telomere replication complex component 1 [Source:HGNC Symbol;Acc:HGNC:26169]
ENSG00000150907	FOXO1	1570.6	1996.8	0.34	0.00170679	0.0246898	1570.6	5582	1.82	2.91773e-64	3.47029e-62	1996.8	5582	1.48	2.32735e-43	1.2945e-41	13	40469953	40666641	6378	42.85	-1	protein_coding	forkhead box O1 [Source:HGNC Symbol;Acc:HGNC:3819]
ENSG00000183484	GPR132	1153.7	1715.9	0.54	0.00175096	0.0246898	1153.7	2941.3	1.35	3.60612e-15	3.61598e-14	1715.9	2941.3	0.81	2.08662e-06	1.06692e-05	14	105049395	105065445	4194	55.62	-1	protein_coding	G protein-coupled receptor 132 [Source:HGNC Symbol;Acc:HGNC:17482]
ENSG00000269926	DDIT4-AS1	34.8	10.4	-1.53	0.000260421	0.0246898	34.8	27.3	-0.35	0.391034	0.33433	10.4	27.3	1.19	0.00569091	0.00732613	10	72274915	72275980	847	55.44	-1	lncRNA	DDIT4 antisense RNA 1 [Source:HGNC Symbol;Acc:HGNC:52379]
ENSG00000142552	RCN3	251.6	152.1	-0.71	0.00132932	0.024765	251.6	9.6	-4.5	3.77343e-47	1.87253e-45	152.1	9.6	-3.79	1.41156e-33	3.31247e-32	19	49528003	49546962	1703	53.5	1	protein_coding	reticulocalbin 3 [Source:HGNC Symbol;Acc:HGNC:21145]
ENSG00000141540	TTYH2	580.5	445.2	-0.37	0.00185089	0.024961	580.5	578.1	-0.01	0.905277	1	445.2	578.1	0.36	0.00303822	0.00659362	17	74213571	74262020	5318	54.45	1	protein_coding	tweety family member 2 [Source:HGNC Symbol;Acc:HGNC:13877]
ENSG00000142303	ADAMTS10	228.9	315.1	0.47	0.00166365	0.0250258	228.9	187.5	-0.29	0.0685497	0.123277	315.1	187.5	-0.76	9.54059e-07	3.85339e-06	19	8580240	8610735	5705	54.58	-1	protein_coding	ADAM metallopeptidase with thrombospondin type 1 motif 10 [Source:HGNC Symbol;Acc:HGNC:13201]
ENSG00000123136	DDX39A	2015.5	2476.3	0.3	0.00174676	0.0251265	2015.5	4108.2	1.03	6.34027e-27	1.25546e-25	2476.3	4108.2	0.73	2.44127e-14	2.57215e-13	19	14408798	14419383	3861	55.55	-1	protein_coding	DExD-box helicase 39A [Source:HGNC Symbol;Acc:HGNC:17821]
ENSG00000185129	PURA	1632	1138.3	-0.52	0.00177678	0.0255314	1632	2217.8	0.43	0.00886882	0.024365	1138.3	2217.8	0.95	9.67421e-09	6.41978e-08	5	140107777	140125619	12304	41.49	1	protein_coding	purine rich element binding protein A [Source:HGNC Symbol;Acc:HGNC:9701]
ENSG00000198746	GPATCH3	320	410.2	0.36	0.00190192	0.0255416	320	693.1	1.11	3.46643e-22	5.12268e-21	410.2	693.1	0.75	3.37569e-11	1.76537e-10	1	26890488	26900467	2226	50.12	-1	protein_coding	G-patch domain containing 3 [Source:HGNC Symbol;Acc:HGNC:25720]
ENSG00000114735	HEMK1	1078.5	758.9	-0.5	0.00185564	0.0256211	1078.5	1051.3	-0.04	0.779799	1	758.9	1051.3	0.45	0.00474643	0.0147039	3	50569152	50596168	19425	53.84	1	protein_coding	HemK methyltransferase family member 1 [Source:HGNC Symbol;Acc:HGNC:24923]
ENSG00000175215	CTDSP2	5207.9	4186.4	-0.31	0.00173308	0.0256796	5207.9	3661	-0.51	3.57109e-07	1.67702e-06	4186.4	3661	-0.2	0.0494253	0.125259	12	57819927	57846729	5432	51.21	-1	protein_coding	CTD small phosphatase 2 [Source:HGNC Symbol;Acc:HGNC:17077]
ENSG00000226982	CENPCP1	139.6	190.9	0.45	0.00138553	0.0256796	139.6	117.2	-0.26	0.0878358	0.155453	190.9	117.2	-0.7	1.69808e-06	6.12459e-06	12	89500093	89502670	2578	37.2	1	processed_pseudogene	centromere protein C pseudogene 1 [Source:HGNC Symbol;Acc:HGNC:1855]
ENSG00000104643	MTMR9	838.4	1009	0.27	0.0019689	0.0263306	838.4	1092.1	0.38	1.20229e-05	4.73769e-05	1009	1092.1	0.11	0.189486	0.385693	8	11284816	11328146	8404	37.53	1	protein_coding	myotubularin related protein 9 [Source:HGNC Symbol;Acc:HGNC:14596]
ENSG00000106086	PLEKHA8	488.3	336.9	-0.51	0.00192052	0.0264061	488.3	491.8	0.01	0.962609	1	336.9	491.8	0.52	0.00174415	0.00716184	7	30027404	30130483	10886	39.62	1	protein_coding	pleckstrin homology domain containing A8 [Source:HGNC Symbol;Acc:HGNC:30037]
ENSG00000184939	ZFP90	969.3	751.5	-0.36	0.00205957	0.0264816	969.3	1694.8	0.8	4.60351e-12	3.69083e-11	751.5	1694.8	1.16	1.95117e-23	2.4149e-22	16	68530090	68576072	7015	44.64	1	protein_coding	ZFP90 zinc finger protein [Source:HGNC Symbol;Acc:HGNC:23329]
ENSG00000196653	ZNF502	75.3	112.6	0.59	0.000949311	0.0266636	75.3	71.7	-0.06	0.755953	0.797475	112.6	71.7	-0.65	0.000457471	0.00105217	3	44712643	44723831	3273	40.62	1	protein_coding	zinc finger protein 502 [Source:HGNC Symbol;Acc:HGNC:23718]
ENSG00000178685	PARP10	3223.3	2440.9	-0.4	0.00211243	0.0270903	3223.3	1267.5	-1.33	7.24506e-24	1.30399e-22	2440.9	1267.5	-0.93	2.28566e-12	2.07724e-11	8	143977153	144012772	6033	54.62	-1	protein_coding	poly(ADP-ribose) polymerase family member 10 [Source:HGNC Symbol;Acc:HGNC:25895]
ENSG00000228107	AP000692.1	14.5	31.6	1.09	0.000290267	0.0270903	14.5	38.1	1.35	9.50574e-06	1.98509e-05	31.6	38.1	0.25	0.363237	0.371067	21	36360630	36362040	596	47.84	1	lncRNA	novel transcript, sense overlapping MORC3
ENSG00000138686	BBS7	271.7	198.3	-0.46	0.00201584	0.0272101	271.7	257.8	-0.08	0.586542	0.755627	198.3	257.8	0.38	0.0123201	0.0340259	4	121824329	121870487	4930	35.62	-1	protein_coding	Bardet-Biedl syndrome 7 [Source:HGNC Symbol;Acc:HGNC:18758]
ENSG00000063587	ZNF275	615.9	829.3	0.42	0.00199292	0.0272311	615.9	377.2	-0.71	5.3507e-07	2.21049e-06	829.3	377.2	-1.13	7.82622e-16	5.82831e-15	X	153334147	153360110	8147	49.09	1	protein_coding	zinc finger protein 275 [Source:HGNC Symbol;Acc:HGNC:13069]
ENSG00000099364	FBXL19	507.2	398.9	-0.36	0.00183938	0.0272391	507.2	393.8	-0.37	0.00166738	0.00462623	398.9	393.8	-0.01	0.939767	1	16	30923055	30948783	4340	55.33	1	protein_coding	F-box and leucine rich repeat protein 19 [Source:HGNC Symbol;Acc:HGNC:25300]
ENSG00000220563	PKMP3	13.6	2.3	-2.24	3.50696e-05	0.0275815	13.6	12.6	-0.15	0.745432	0.598728	2.3	12.6	2.09	0.000154164	0.000297542	6	85659892	85660606	715	49.23	-1	processed_pseudogene	pyruvate kinase M1/2 pseudogene 3 [Source:HGNC Symbol;Acc:HGNC:44245]
ENSG00000188483	IER5L	255.8	148.2	-0.8	0.00187547	0.0276259	255.8	176.1	-0.56	0.0309221	0.0626262	148.2	176.1	0.24	0.350816	0.480595	9	129175552	129178261	2710	64.98	-1	protein_coding	immediate early response 5 like [Source:HGNC Symbol;Acc:HGNC:23679]
ENSG00000135486	HNRNPA1	3651.5	4279.5	0.23	0.00194746	0.0276952	3651.5	4388.2	0.26	0.000335363	0.00117673	4279.5	4388.2	0.04	0.618091	1	12	54280193	54287088	5093	42.13	1	protein_coding	heterogeneous nuclear ribonucleoprotein A1 [Source:HGNC Symbol;Acc:HGNC:5031]
ENSG00000085433	WDR47	462.3	368.4	-0.33	0.00207175	0.0277092	462.3	490.6	0.09	0.411249	0.640976	368.4	490.6	0.41	0.000115677	0.000558359	1	108970214	109042113	4423	41.17	-1	protein_coding	WD repeat domain 47 [Source:HGNC Symbol;Acc:HGNC:29141]
ENSG00000260260	SNHG19	51.7	83.9	0.7	0.00103727	0.0278251	51.7	78.3	0.58	0.00855947	0.0144636	83.9	78.3	-0.13	0.556202	0.544205	16	2154797	2155358	342	54.09	-1	lncRNA	small nucleolar RNA host gene 19 [Source:HGNC Symbol;Acc:HGNC:49574]
ENSG00000231999	LRRC8C-DT	161.8	229.7	0.5	0.00152659	0.027827	161.8	127.9	-0.37	0.0270032	0.0530547	229.7	127.9	-0.86	1.24713e-07	7.19403e-07	1	89581291	89632916	11975	40.8	-1	lncRNA	LRRC8C divergent transcript [Source:HGNC Symbol;Acc:HGNC:53731]
ENSG00000205643	CDPF1	144.9	103.9	-0.48	0.0015478	0.027827	144.9	75.5	-0.93	8.02993e-09	3.97353e-08	103.9	75.5	-0.46	0.00569597	0.0169299	22	46244011	46250311	1637	56.94	-1	protein_coding	cysteine rich DPF motif domain containing 1 [Source:HGNC Symbol;Acc:HGNC:33710]
ENSG00000267702	AP005131.6	44.1	87	0.99	0.000345481	0.027827	44.1	8.1	-2.24	4.97923e-10	1.83258e-09	87	8.1	-3.23	7.62806e-20	5.96333e-19	18	13486462	13490676	4215	48.47	1	lncRNA	novel transcript, sense intronic C18orf1
ENSG00000153914	SREK1	3002	3675	0.29	0.0019984	0.02806	3002	4111.4	0.45	1.7563e-06	7.63232e-06	3675	4111.4	0.16	0.0899004	0.204173	5	66139971	66183615	18240	35.5	1	protein_coding	splicing regulatory glutamic acid and lysine rich protein 1 [Source:HGNC Symbol;Acc:HGNC:17882]
ENSG00000187815	ZFP69	131.9	90.6	-0.54	0.00105142	0.02806	131.9	61.8	-1.08	1.06896e-09	5.33789e-09	90.6	61.8	-0.55	0.00266435	0.0054171	1	40477290	40496343	3173	41	1	protein_coding	ZFP69 zinc finger protein [Source:HGNC Symbol;Acc:HGNC:24708]
ENSG00000126773	PCNX4	1887.4	1542.1	-0.29	0.00210957	0.0280961	1887.4	1346.5	-0.48	3.38458e-07	1.73119e-06	1542.1	1346.5	-0.19	0.0406306	0.101866	14	60091911	60169133	22042	37.99	1	protein_coding	pecanex 4 [Source:HGNC Symbol;Acc:HGNC:20349]
ENSG00000117143	UAP1	398	527.8	0.4	0.00212179	0.0281348	398	621	0.63	1.92292e-06	8.32414e-06	527.8	621	0.22	0.0866	0.157209	1	162561506	162599842	3437	39.68	1	protein_coding	UDP-N-acetylglucosamine pyrophosphorylase 1 [Source:HGNC Symbol;Acc:HGNC:12457]
ENSG00000204410	MSH5	119.7	73.5	-0.7	0.00104741	0.0281348	119.7	46.6	-1.31	7.68183e-09	3.07524e-08	73.5	46.6	-0.61	0.00818441	0.0152049	6	31739677	31762678	6286	48.58	1	protein_coding	mutS homolog 5 [Source:HGNC Symbol;Acc:HGNC:7328]
ENSG00000198113	TOR4A	773.3	537.7	-0.53	0.00216155	0.0282574	773.3	147.3	-2.36	7.23272e-39	2.38928e-37	537.7	147.3	-1.83	6.36806e-24	9.48441e-23	9	137277726	137282641	4171	67.76	1	protein_coding	torsin family 4 member A [Source:HGNC Symbol;Acc:HGNC:25981]
ENSG00000101654	RNMT	1741.9	2199.8	0.33	0.00196295	0.0283639	1741.9	3556.4	1.02	4.22508e-21	5.78742e-20	2199.8	3556.4	0.68	2.29341e-10	1.71585e-09	18	13726660	13764558	6982	39.02	1	protein_coding	RNA guanine-7 methyltransferase [Source:HGNC Symbol;Acc:HGNC:10075]
ENSG00000211694	TRGV10	79.8	49.7	-0.68	0.00106718	0.0284022	79.8	86.6	0.09	0.648267	0.792793	49.7	86.6	0.77	0.000256455	0.000622959	7	38299811	38300322	512	45.31	-1	TR_V_gene	T cell receptor gamma variable 10 (non-functional) [Source:HGNC Symbol;Acc:HGNC:12285]
ENSG00000235823	OLMALINC	194.7	111.9	-0.79	0.00196864	0.0285263	194.7	237.6	0.26	0.309921	0.464263	111.9	237.6	1.04	4.31911e-05	0.000132939	10	100373099	100454043	13609	43.44	1	lncRNA	oligodendrocyte maturation-associated long intergenic non-coding RNA [Source:HGNC Symbol;Acc:HGNC:28060]
ENSG00000272145	NFYC-AS1	55.7	94.2	0.72	0.00106724	0.0285263	55.7	138.4	1.25	1.58121e-08	7.07461e-08	94.2	138.4	0.52	0.0145286	0.0224058	1	40690380	40692066	1687	49.61	-1	lncRNA	NFYC antisense RNA 1 [Source:HGNC Symbol;Acc:HGNC:49451]
ENSG00000115325	DOK1	747.7	525.4	-0.51	0.00217251	0.0286138	747.7	336.3	-1.16	1.14816e-11	7.19335e-11	525.4	336.3	-0.64	0.000173877	0.000536297	2	74549026	74557554	3049	58.42	1	protein_coding	docking protein 1 [Source:HGNC Symbol;Acc:HGNC:2990]
ENSG00000148690	FRA10AC1	831.7	654.3	-0.35	0.00221621	0.0287809	831.7	1137.7	0.44	9.958e-05	0.000347226	654.3	1137.7	0.78	4.30073e-12	3.68578e-11	10	93667883	93702592	8162	34.84	-1	protein_coding	FRA10A associated CGG repeat 1 [Source:HGNC Symbol;Acc:HGNC:1162]
ENSG00000133398	MED10	604.6	775.7	0.36	0.00273448	0.0287809	604.6	472.6	-0.36	0.00431973	0.0115959	775.7	472.6	-0.72	6.23601e-09	2.65366e-08	5	6371874	6378571	1864	45	-1	protein_coding	mediator complex subunit 10 [Source:HGNC Symbol;Acc:HGNC:28760]
ENSG00000165526	RPUSD4	489.1	672.6	0.46	0.00191649	0.0288292	489.1	249.4	-0.96	3.92854e-10	2.19373e-09	672.6	249.4	-1.42	1.5291e-20	1.67943e-19	11	126202096	126211692	4081	43.35	-1	protein_coding	RNA pseudouridine synthase D4 [Source:HGNC Symbol;Acc:HGNC:25898]
ENSG00000153179	RASSF3	2608.9	1974.8	-0.4	0.00201373	0.0288329	2608.9	5047.3	0.93	2.78647e-13	2.23651e-12	1974.8	5047.3	1.33	2.92493e-25	6.271e-24	12	64507001	64697564	4241	43.87	1	protein_coding	Ras association domain family member 3 [Source:HGNC Symbol;Acc:HGNC:14271]
ENSG00000141385	AFG3L2	1317	1589.1	0.27	0.00231185	0.0288329	1317	1289.1	-0.03	0.709909	1	1589.1	1289.1	-0.3	0.000688724	0.00162207	18	12328944	12377314	6624	44.7	-1	protein_coding	AFG3 like matrix AAA peptidase subunit 2 [Source:HGNC Symbol;Acc:HGNC:315]
ENSG00000183955	KMT5A	534.6	410.8	-0.37	0.00192647	0.0288915	534.6	458	-0.21	0.0728654	0.115576	410.8	458	0.15	0.203673	0.30545	12	123383773	123409353	4574	51.72	1	protein_coding	lysine methyltransferase 5A [Source:HGNC Symbol;Acc:HGNC:29489]
ENSG00000162775	RBM15	533.4	757.6	0.5	0.00225647	0.0291409	533.4	2303.5	2.08	6.61509e-38	2.35574e-36	757.6	2303.5	1.58	7.51501e-23	8.71149e-22	1	110338506	110346681	4670	44.01	1	protein_coding	RNA binding motif protein 15 [Source:HGNC Symbol;Acc:HGNC:14959]
ENSG00000152102	FAM168B	2732.5	3407.6	0.32	0.00210589	0.0291884	2732.5	3065.8	0.16	0.130211	0.264578	3407.6	3065.8	-0.16	0.120106	0.271013	2	131047876	131093460	5435	45.79	-1	protein_coding	family with sequence similarity 168 member B [Source:HGNC Symbol;Acc:HGNC:27016]
ENSG00000167258	CDK12	2243	2848.5	0.34	0.0021209	0.0291884	2243	1663.8	-0.43	0.000147987	0.000509839	2848.5	1663.8	-0.77	7.22683e-12	6.11602e-11	17	39461486	39564907	12196	44.39	1	protein_coding	cyclin dependent kinase 12 [Source:HGNC Symbol;Acc:HGNC:24224]
ENSG00000213762	ZNF134	458.4	649.2	0.5	0.00226511	0.0291884	458.4	505.1	0.13	0.433843	0.668404	649.2	505.1	-0.37	0.0242473	0.0428828	19	57614233	57624724	5139	46.32	1	protein_coding	zinc finger protein 134 [Source:HGNC Symbol;Acc:HGNC:12918]
ENSG00000107789	MINPP1	547.9	440.1	-0.32	0.00221188	0.0292814	547.9	853.8	0.63	7.61183e-10	4.08192e-09	440.1	853.8	0.96	4.89547e-20	4.78077e-19	10	87504875	87553461	3017	38.05	1	protein_coding	multiple inositol-polyphosphate phosphatase 1 [Source:HGNC Symbol;Acc:HGNC:7102]
ENSG00000187147	RNF220	1426	1723.4	0.27	0.00224833	0.0293429	1426	965	-0.56	6.16008e-10	3.73553e-09	1723.4	965	-0.84	3.57273e-20	3.48453e-19	1	44405194	44651724	9687	47.21	1	protein_coding	ring finger protein 220 [Source:HGNC Symbol;Acc:HGNC:25552]
ENSG00000271122	AC018647.2	227.5	172.6	-0.4	0.0022248	0.0293932	227.5	125.9	-0.84	1.04262e-09	5.608e-09	172.6	125.9	-0.45	0.00152956	0.00374444	7	35695214	35699413	4200	46	1	lncRNA	novel transcript
ENSG00000168152	THAP9	88.4	127.1	0.52	0.0016803	0.0294525	88.4	179.4	1.01	7.78402e-10	4.07856e-09	127.1	179.4	0.49	0.00205325	0.00663277	4	82900684	82919969	4332	37.02	1	protein_coding	THAP domain containing 9 [Source:HGNC Symbol;Acc:HGNC:23192]
ENSG00000124789	NUP153	2539	3122.5	0.3	0.00221711	0.0295404	2539	6570.5	1.37	8.66575e-46	4.61203e-44	3122.5	6570.5	1.07	6.79661e-29	1.49944e-27	6	17615035	17706834	6030	40.18	-1	protein_coding	nucleoporin 153 [Source:HGNC Symbol;Acc:HGNC:8062]
ENSG00000189339	SLC35E2B	1503.1	1153.6	-0.39	0.00230697	0.0295404	1503.1	1849.9	0.29	0.021767	0.0506723	1153.6	1849.9	0.67	9.75503e-08	3.65839e-07	1	1659529	1692795	8462	53.57	-1	protein_coding	solute carrier family 35 member E2B [Source:HGNC Symbol;Acc:HGNC:33941]
ENSG00000115966	ATF2	1642.1	1291.7	-0.34	0.00240201	0.0295887	1642.1	3257.2	0.98	1.83694e-18	2.13684e-17	1291.7	3257.2	1.32	4.64108e-32	1.41866e-30	2	175072250	175168382	5751	36.05	-1	protein_coding	activating transcription factor 2 [Source:HGNC Symbol;Acc:HGNC:784]
ENSG00000080298	RFX3	513.7	636	0.3	0.00231976	0.0296294	513.7	1436.6	1.48	4.98136e-51	3.43504e-49	636	1436.6	1.17	2.43947e-33	5.21745e-32	9	3218297	3526004	11169	35	-1	protein_coding	regulatory factor X3 [Source:HGNC Symbol;Acc:HGNC:9984]
ENSG00000160551	TAOK1	4048.4	3037.7	-0.41	0.00210701	0.0297177	4048.4	8552.5	1.07	3.85714e-16	3.79202e-15	3037.7	8552.5	1.48	3.55544e-29	7.94176e-28	17	29390464	29551904	16980	41.03	1	protein_coding	TAO kinase 1 [Source:HGNC Symbol;Acc:HGNC:29259]
ENSG00000105649	RAB3A	22.3	8.8	-1.23	0.00168262	0.0297177	22.3	280.1	3.48	1.36311e-24	2.02257e-23	8.8	280.1	4.71	8.3773e-37	2.33541e-35	19	18196784	18204042	1786	55.06	-1	protein_coding	RAB3A, member RAS oncogene family [Source:HGNC Symbol;Acc:HGNC:9777]
ENSG00000163945	UVSSA	1262.6	969	-0.38	0.00235225	0.0299548	1262.6	1105.1	-0.2	0.107629	0.20985	969	1105.1	0.18	0.155956	0.218556	4	1347208	1388049	7888	59.12	1	protein_coding	UV stimulated scaffold protein A [Source:HGNC Symbol;Acc:HGNC:29304]
ENSG00000255150	EID3	56.5	91.9	0.71	0.00170717	0.0300685	56.5	174.8	1.59	7.25168e-13	5.07047e-12	91.9	174.8	0.89	3.80146e-05	0.00011754	12	104303739	104305205	1467	44.72	1	protein_coding	EP300 interacting inhibitor of differentiation 3 [Source:HGNC Symbol;Acc:HGNC:32961]
ENSG00000124549	BTN2A3P	153.5	94.5	-0.69	0.00173195	0.0300696	153.5	193.2	0.31	0.152296	0.254164	94.5	193.2	1	5.91314e-06	2.73113e-05	6	26421391	26432383	4177	46.61	1	transcribed_unprocessed_pseudogene	butyrophilin subfamily 2 member A3, pseudogene [Source:HGNC Symbol;Acc:HGNC:13229]
ENSG00000182379	NXPH4	53.1	88.4	0.71	0.0011241	0.0300696	53.1	38.4	-0.47	0.0506453	0.0723208	88.4	38.4	-1.17	4.47023e-07	1.51204e-06	12	57216794	57226449	2151	60.2	1	protein_coding	neurexophilin 4 [Source:HGNC Symbol;Acc:HGNC:8078]
ENSG00000248489	LINC02062	6.8	18.8	1.31	0.000341875	0.0301348	6.8	60.9	2.96	2.20927e-17	1.28169e-16	18.8	60.9	1.65	4.54425e-08	1.39982e-07	5	98929171	98995013	2377	39.81	1	lncRNA	long intergenic non-protein coding RNA 2062 [Source:HGNC Symbol;Acc:HGNC:52907]
ENSG00000132768	DPH2	339.6	445.9	0.4	0.00235908	0.0303615	339.6	243.5	-0.47	0.000651186	0.00192731	445.9	243.5	-0.87	1.7549e-10	9.43175e-10	1	43970000	43973369	2930	56.05	1	protein_coding	diphthamide biosynthesis 2 [Source:HGNC Symbol;Acc:HGNC:3004]
ENSG00000066427	ATXN3	1024.9	839.5	-0.29	0.00240807	0.0304836	1024.9	955.5	-0.1	0.297072	0.49228	839.5	955.5	0.19	0.0495391	0.121326	14	92044496	92106621	9661	42.4	-1	protein_coding	ataxin 3 [Source:HGNC Symbol;Acc:HGNC:7106]
ENSG00000067596	DHX8	1449.3	1770.5	0.29	0.00242106	0.0305664	1449.3	1328.9	-0.13	0.18859	0.339917	1770.5	1328.9	-0.41	1.51471e-05	4.45681e-05	17	43483865	43610338	10439	47.76	1	protein_coding	DEAH-box helicase 8 [Source:HGNC Symbol;Acc:HGNC:2749]
ENSG00000092964	DPYSL2	957.3	717.1	-0.43	0.00239387	0.0305664	957.3	829	-0.23	0.0970639	0.189774	717.1	829	0.19	0.173008	0.247186	8	26514031	26658178	7296	44.97	1	protein_coding	dihydropyrimidinase like 2 [Source:HGNC Symbol;Acc:HGNC:3014]
ENSG00000113812	ACTR8	812	657.7	-0.31	0.00234992	0.0305664	812	1085.6	0.42	3.15534e-05	0.000117395	657.7	1085.6	0.72	7.25431e-13	6.50233e-12	3	53867066	53882152	4016	41.99	-1	protein_coding	actin related protein 8 [Source:HGNC Symbol;Acc:HGNC:14672]
ENSG00000215251	FASTKD5	635.7	895.6	0.49	0.00239299	0.0305664	635.7	144.3	-2.13	1.83044e-34	4.96491e-33	895.6	144.3	-2.62	8.7712e-52	4.67644e-50	20	3146519	3159865	2842	44.47	-1	protein_coding	FAST kinase domains 5 [Source:HGNC Symbol;Acc:HGNC:25790]
ENSG00000014164	ZC3H3	790	618.6	-0.35	0.00300306	0.0306744	790	1377.5	0.81	2.74464e-12	2.06277e-11	618.6	1377.5	1.16	3.1372e-23	5.79584e-22	8	143437659	143541447	3721	58.38	-1	protein_coding	zinc finger CCCH-type containing 3 [Source:HGNC Symbol;Acc:HGNC:28972]
ENSG00000184708	EIF4ENIF1	570.1	458.9	-0.32	0.00240688	0.0307635	570.1	1218.2	1.09	1.99002e-26	3.84094e-25	458.9	1218.2	1.4	3.48299e-42	1.17343e-40	22	31436977	31496108	6102	44.22	-1	protein_coding	eukaryotic translation initiation factor 4E nuclear import factor 1 [Source:HGNC Symbol;Acc:HGNC:16687]
ENSG00000165801	ARHGEF40	721.6	426.1	-0.75	0.00242032	0.0309049	721.6	36.9	-4.16	7.07199e-53	4.96434e-51	426.1	36.9	-3.42	5.47477e-36	1.46387e-34	14	21070273	21090248	8194	53.83	1	protein_coding	Rho guanine nucleotide exchange factor 40 [Source:HGNC Symbol;Acc:HGNC:25516]
ENSG00000228649	SNHG26	88.2	148.3	0.75	0.00178471	0.030932	88.2	67.8	-0.33	0.181039	0.291094	148.3	67.8	-1.08	1.1201e-05	4.00918e-05	7	22854126	22872945	5962	44.48	1	lncRNA	small nucleolar RNA host gene 26 [Source:HGNC Symbol;Acc:HGNC:53131]
ENSG00000174807	CD248	60.2	22.7	-1.37	0.000535164	0.0310165	60.2	25.6	-1.3	0.00119058	0.00210507	22.7	25.6	0.07	0.864945	0.756535	11	66314494	66317044	2551	65.39	-1	protein_coding	CD248 molecule [Source:HGNC Symbol;Acc:HGNC:18219]
ENSG00000177311	ZBTB38	2491.1	2048.2	-0.28	0.00257631	0.0310837	2491.1	2152.6	-0.22	0.0201729	0.0681335	2048.2	2152.6	0.06	0.497561	0.84509	3	141324213	141449792	14243	42.29	1	protein_coding	zinc finger and BTB domain containing 38 [Source:HGNC Symbol;Acc:HGNC:26636]
ENSG00000261094	AC007066.2	63.9	100.4	0.64	0.00121987	0.0310837	63.9	67.1	0.07	0.744379	0.787666	100.4	67.1	-0.57	0.00482417	0.00797498	9	122937623	122940333	2674	37.03	1	lncRNA	novel transcript, overlapping RABGAP1
ENSG00000204498	NFKBIL1	187.4	130.1	-0.52	0.00153715	0.0312656	187.4	148.3	-0.33	0.0462185	0.0865683	130.1	148.3	0.19	0.263377	0.37831	6	31546870	31558829	1752	48.1	1	protein_coding	NFKB inhibitor like 1 [Source:HGNC Symbol;Acc:HGNC:7800]
ENSG00000170293	CMTM8	90.5	136.9	0.61	0.00153857	0.0312656	90.5	89.7	0.02	0.92615	1	136.9	89.7	-0.59	0.00266092	0.00624499	3	32238679	32370321	1170	43.06	1	protein_coding	CKLF like MARVEL transmembrane domain containing 8 [Source:HGNC Symbol;Acc:HGNC:19179]
ENSG00000127081	ZNF484	235.3	336.8	0.52	0.00247387	0.0313729	235.3	928.3	1.95	4.6602e-31	1.02349e-29	336.8	928.3	1.44	7.24489e-18	6.20776e-17	9	92844182	92878038	4880	39.07	-1	protein_coding	zinc finger protein 484 [Source:HGNC Symbol;Acc:HGNC:23385]
ENSG00000275709	AC090527.3	3.6	12.2	1.57	0.000358823	0.0313996	3.6	56.8	3.68	1.09871e-18	6.59735e-18	12.2	56.8	2.11	7.64507e-10	2.59801e-09	15	45585757	45586304	548	40.69	-1	lncRNA	novel transcript
ENSG00000138795	LEF1	1630.2	2108.8	0.37	0.00243346	0.0315706	1630.2	5939.1	1.83	2.49173e-51	1.74795e-49	2108.8	5939.1	1.46	1.87998e-33	6.17696e-32	4	108047545	108168956	5361	40.02	-1	protein_coding	lymphoid enhancer binding factor 1 [Source:HGNC Symbol;Acc:HGNC:6551]
ENSG00000100580	TMED8	1989.5	1606.2	-0.31	0.00229238	0.0315773	1989.5	2360.7	0.25	0.0119727	0.0294723	1606.2	2360.7	0.56	2.85114e-08	1.74153e-07	14	77335029	77377094	7761	41.15	-1	protein_coding	transmembrane p24 trafficking protein family member 8 [Source:HGNC Symbol;Acc:HGNC:18633]
ENSG00000197798	FAM118B	234.9	171.4	-0.46	0.00250085	0.0315918	234.9	219.8	-0.1	0.517853	0.6846	171.4	219.8	0.36	0.0197276	0.0518574	11	126211724	126262984	3534	41.78	1	protein_coding	family with sequence similarity 118 member B [Source:HGNC Symbol;Acc:HGNC:26110]
ENSG00000109586	GALNT7	1028	850.9	-0.27	0.0024857	0.0317665	1028	1176.3	0.19	0.0265541	0.0607776	850.9	1176.3	0.46	1.86091e-07	8.99402e-07	4	173168811	173323967	6807	38.97	1	protein_coding	polypeptide N-acetylgalactosaminyltransferase 7 [Source:HGNC Symbol;Acc:HGNC:4129]
ENSG00000102738	MRPS31	429.5	322.6	-0.42	0.00220589	0.0317665	429.5	444.4	0.03	0.824772	1	322.6	444.4	0.45	0.00114415	0.0028601	13	40729128	40771190	2148	39.2	-1	protein_coding	mitochondrial ribosomal protein S31 [Source:HGNC Symbol;Acc:HGNC:16632]
ENSG00000108946	PRKAR1A	7356.7	5885.8	-0.32	0.00246903	0.0318461	7356.7	6118.7	-0.27	0.01196	0.0294428	5885.8	6118.7	0.05	0.609815	1	17	68511780	68551319	6821	41.97	1	protein_coding	protein kinase cAMP-dependent type I regulatory subunit alpha [Source:HGNC Symbol;Acc:HGNC:9388]
ENSG00000130164	LDLR	599.1	831.2	0.43	0.00256882	0.0318461	599.1	457.2	-0.39	0.00681879	0.0158915	831.2	457.2	-0.82	1.27519e-08	5.2696e-08	19	11089362	11133816	7718	51.08	1	protein_coding	low density lipoprotein receptor [Source:HGNC Symbol;Acc:HGNC:6547]
ENSG00000233264	AC006042.3	35.9	66.8	0.85	0.00125699	0.0320402	35.9	79	1.09	3.6619e-05	8.87925e-05	66.8	79	0.24	0.339271	0.416678	7	7980312	7982228	1469	38.76	1	processed_pseudogene	peptidylprolyl isomerase (cyclophilin)-like 4 (PPIL4) pseudogene
ENSG00000114904	NEK4	804.9	618.9	-0.37	0.00321767	0.0322632	804.9	1107.5	0.46	0.000299132	0.00097799	618.9	1107.5	0.83	6.03421e-11	4.74558e-10	3	52708444	52770946	6393	42.79	-1	protein_coding	NIMA related kinase 4 [Source:HGNC Symbol;Acc:HGNC:11399]
ENSG00000141378	PTRH2	280.4	408	0.54	0.00257172	0.0322675	280.4	231.6	-0.28	0.117211	0.21513	408	231.6	-0.82	5.49474e-06	3.21706e-05	17	59674636	59707626	4740	39.24	-1	protein_coding	peptidyl-tRNA hydrolase 2 [Source:HGNC Symbol;Acc:HGNC:24265]
ENSG00000262580	AC087741.1	838	527.2	-0.64	0.00259545	0.0324371	838	295	-1.48	6.44908e-12	4.67699e-11	527.2	295	-0.84	0.000103339	0.000274938	17	80200673	80205949	5122	57.42	-1	lncRNA	novel transcript, antisense to CARD14
ENSG00000103540	CCP110	1002.4	753.9	-0.41	0.00255882	0.0324439	1002.4	944.2	-0.08	0.575792	0.846247	753.9	944.2	0.34	0.0145373	0.0351609	16	19523811	19553408	10142	37.85	1	protein_coding	centriolar coiled-coil protein 110 [Source:HGNC Symbol;Acc:HGNC:24342]
ENSG00000185453	ZSWIM9	212.8	150.6	-0.49	0.00255916	0.0324439	212.8	515.2	1.26	1.87531e-15	1.57961e-14	150.6	515.2	1.75	1.45206e-27	4.1946e-26	19	48170680	48197620	3763	50.04	1	protein_coding	zinc finger SWIM-type containing 9 [Source:HGNC Symbol;Acc:HGNC:34495]
ENSG00000044090	CUL7	635.9	516.3	-0.3	0.00327997	0.0327297	635.9	577.7	-0.14	0.175573	0.316985	516.3	577.7	0.16	0.121607	0.211131	6	43037617	43053945	5628	54.7	-1	protein_coding	cullin 7 [Source:HGNC Symbol;Acc:HGNC:21024]
ENSG00000184277	TM2D3	763.1	936.3	0.29	0.00263102	0.0327554	763.1	1073.1	0.48	7.18812e-07	3.30458e-06	936.3	1073.1	0.19	0.0485652	0.0815166	15	101621444	101652391	11894	40.91	-1	protein_coding	TM2 domain containing 3 [Source:HGNC Symbol;Acc:HGNC:24128]
ENSG00000105656	ELL	1007	804.3	-0.32	0.00329516	0.0328181	1007	1162.4	0.21	0.0570596	0.119451	804.3	1162.4	0.52	1.42089e-06	7.10406e-06	19	18442663	18522116	4918	55.51	-1	protein_coding	elongation factor for RNA polymerase II [Source:HGNC Symbol;Acc:HGNC:23114]
ENSG00000166526	ZNF3	541.2	708.9	0.38	0.00331501	0.0329843	541.2	1127.9	1.04	1.52942e-15	1.4488e-14	708.9	1127.9	0.66	4.26401e-07	1.535e-06	7	100064033	100082548	5424	48.95	-1	protein_coding	zinc finger protein 3 [Source:HGNC Symbol;Acc:HGNC:13089]
ENSG00000156531	PHF6	1100.8	867.5	-0.34	0.00265812	0.0330643	1100.8	962	-0.2	0.0725451	0.14872	867.5	962	0.14	0.234063	0.453655	X	134373253	134428791	8016	37.47	1	protein_coding	PHD finger protein 6 [Source:HGNC Symbol;Acc:HGNC:18145]
ENSG00000179922	ZNF784	83.3	128.3	0.61	0.00130977	0.0330643	83.3	2.7	-4.44	2.09792e-27	2.7812e-26	128.3	2.7	-5.05	2.45812e-35	5.21834e-34	19	55620742	55624601	2058	58.47	-1	protein_coding	zinc finger protein 784 [Source:HGNC Symbol;Acc:HGNC:33111]
ENSG00000134644	PUM1	2497.2	2038.2	-0.29	0.00246262	0.0332805	2497.2	5566.6	1.15	3.46712e-33	9.94469e-32	2038.2	5566.6	1.44	6.0826e-51	4.02326e-49	1	30931506	31065991	6621	41.05	-1	protein_coding	pumilio RNA binding family member 1 [Source:HGNC Symbol;Acc:HGNC:14957]
ENSG00000227671	AL390728.4	1901.9	1581.3	-0.27	0.00269118	0.0332805	1901.9	1010.3	-0.91	1.53593e-23	2.50405e-22	1581.3	1010.3	-0.64	2.00918e-12	1.11957e-11	1	247189851	247210856	2160	40.91	-1	transcribed_unprocessed_pseudogene	zinc finger protein pseudogene
ENSG00000270426	AC099343.2	11.9	33.9	1.43	0.000213107	0.0332805	11.9	13.3	0.18	0.667702	0.567608	33.9	13.3	-1.25	0.00149041	0.00265115	4	184471924	184472609	686	42.71	-1	lncRNA	novel transcript, sense intronic to IRF2
ENSG00000155099	PIP4P2	287.2	219.4	-0.39	0.00265125	0.033291	287.2	105.5	-1.44	4.97077e-24	7.31948e-23	219.4	105.5	-1.05	2.83717e-13	1.88759e-12	8	90993802	91040872	2868	35.47	-1	protein_coding	phosphatidylinositol-4,5-bisphosphate 4-phosphatase 2 [Source:HGNC Symbol;Acc:HGNC:25452]
ENSG00000119986	AVPI1	218.9	125.2	-0.8	0.00245104	0.0333587	218.9	235.5	0.18	0.494818	0.669539	125.2	235.5	0.97	0.00022048	0.00061567	10	97677424	97687241	1375	48.89	-1	protein_coding	arginine vasopressin induced 1 [Source:HGNC Symbol;Acc:HGNC:30898]
ENSG00000048162	NOP16	272.5	380	0.49	0.00268316	0.0336061	272.5	141.9	-0.9	1.90057e-07	8.09734e-07	380	141.9	-1.39	4.67242e-16	3.79427e-15	5	176383938	176388975	2862	49.33	-1	protein_coding	NOP16 nucleolar protein [Source:HGNC Symbol;Acc:HGNC:26934]
ENSG00000041988	THAP3	230	157.3	-0.54	0.00238116	0.0336061	230	584.1	1.33	1.03019e-14	7.01503e-14	157.3	584.1	1.87	1.00437e-26	1.61911e-25	1	6624866	6635586	4072	56.77	1	protein_coding	THAP domain containing 3 [Source:HGNC Symbol;Acc:HGNC:20855]
ENSG00000001461	NIPAL3	974.9	761.6	-0.35	0.0027326	0.0337326	974.9	2565.2	1.39	8.74508e-33	2.42069e-31	761.6	2565.2	1.74	4.00824e-50	1.90058e-48	1	24415802	24472976	9396	44.99	1	protein_coding	NIPA like domain containing 3 [Source:HGNC Symbol;Acc:HGNC:25233]
ENSG00000182141	ZNF708	512.6	716.5	0.47	0.00278165	0.0337762	512.6	1098.2	1.06	1.31772e-11	9.3069e-11	716.5	1098.2	0.59	0.000151251	0.000592616	19	21291160	21329425	4325	39.17	-1	protein_coding	zinc finger protein 708 [Source:HGNC Symbol;Acc:HGNC:12945]
ENSG00000131797	CLUHP3	428.4	616.4	0.52	0.00275028	0.0343094	428.4	314.8	-0.43	0.0165192	0.0356059	616.4	314.8	-0.95	8.25042e-08	5.76413e-07	16	31700590	31711986	6235	55.17	1	transcribed_unprocessed_pseudogene	clustered mitochondria homolog pseudogene 3 [Source:HGNC Symbol;Acc:HGNC:28447]
ENSG00000126262	FFAR2	336.1	715.6	1.01	0.00278725	0.0343094	336.1	4.3	-5.61	2.08513e-38	7.30378e-37	715.6	4.3	-6.63	5.57252e-53	3.35934e-51	19	35443907	35451767	2149	49.69	1	protein_coding	free fatty acid receptor 2 [Source:HGNC Symbol;Acc:HGNC:4501]
ENSG00000095066	HOOK2	459.8	330.6	-0.47	0.00275465	0.0343275	459.8	635.3	0.45	0.00417741	0.00997774	330.6	635.3	0.92	5.34958e-09	2.33228e-08	19	12763003	12872740	5950	53.64	-1	protein_coding	hook microtubule tethering protein 2 [Source:HGNC Symbol;Acc:HGNC:19885]
ENSG00000151117	TMEM86A	219.7	135.9	-0.7	0.0017495	0.0344096	219.7	40.4	-2.34	1.5503e-21	1.92734e-20	135.9	40.4	-1.64	3.67445e-11	2.96204e-10	11	18693122	18704785	4243	51.95	1	protein_coding	transmembrane protein 86A [Source:HGNC Symbol;Acc:HGNC:26890]
ENSG00000102886	GDPD3	97.7	59.9	-0.76	0.00140293	0.0344712	97.7	63.2	-0.65	0.00695528	0.0150947	59.9	63.2	0.11	0.665187	0.62726	16	30104810	30113537	1572	53.57	-1	protein_coding	glycerophosphodiester phosphodiesterase domain containing 3 [Source:HGNC Symbol;Acc:HGNC:28638]
ENSG00000151006	PRSS53	78.4	41.8	-0.9	0.000645746	0.0347715	78.4	30.1	-1.37	9.27138e-07	2.58287e-06	41.8	30.1	-0.47	0.101593	0.125489	16	31083425	31089628	5501	58.82	-1	protein_coding	serine protease 53 [Source:HGNC Symbol;Acc:HGNC:34407]
ENSG00000033030	ZCCHC8	1343.9	1054.6	-0.34	0.00289122	0.034875	1343.9	2256.4	0.75	8.01042e-11	5.36389e-10	1054.6	2256.4	1.09	2.99372e-21	3.22779e-20	12	122471599	122501073	9125	42.68	-1	protein_coding	zinc finger CCHC-type containing 8 [Source:HGNC Symbol;Acc:HGNC:25265]
ENSG00000151014	NOCT	64.4	149.2	1.07	0.00210649	0.0351453	64.4	96.9	0.53	0.129029	0.217252	149.2	96.9	-0.54	0.123066	0.197907	4	139015781	139045939	2512	44.82	1	protein_coding	nocturnin [Source:HGNC Symbol;Acc:HGNC:14254]
ENSG00000163348	PYGO2	985.8	735.2	-0.43	0.0036386	0.035487	985.8	271.8	-1.87	2.18091e-34	6.57614e-33	735.2	271.8	-1.44	5.90552e-21	7.29492e-20	1	154957026	154963853	3664	54.77	-1	protein_coding	pygopus family PHD finger 2 [Source:HGNC Symbol;Acc:HGNC:30257]
ENSG00000110660	SLC35F2	340	459.5	0.44	0.00286481	0.035487	340	782.1	1.16	1.87307e-15	1.57813e-14	459.5	782.1	0.72	5.80604e-07	2.01215e-06	11	107790991	107928293	3483	43.51	-1	protein_coding	solute carrier family 35 member F2 [Source:HGNC Symbol;Acc:HGNC:23615]
ENSG00000253320	AZIN1-AS1	179.9	943.8	1.83	0.00286924	0.035487	179.9	180	0.03	0.958912	1	943.8	180	-1.8	0.00340662	0.0132493	8	102864271	103002424	7435	43.8	1	lncRNA	AZIN1 antisense RNA 1 [Source:HGNC Symbol;Acc:HGNC:51558]
ENSG00000021574	SPAST	952.7	757.9	-0.33	0.00293833	0.0358299	952.7	1401.4	0.55	5.05672e-07	2.36126e-06	757.9	1401.4	0.89	1.51469e-15	1.64566e-14	2	32063547	32157637	9490	40	1	protein_coding	spastin [Source:HGNC Symbol;Acc:HGNC:11233]
ENSG00000125454	SLC25A19	443.4	340.1	-0.4	0.00290563	0.0358697	443.4	563.5	0.32	0.0150182	0.0326174	340.1	563.5	0.72	7.45047e-08	5.38337e-07	17	75272981	75289510	3316	50.68	-1	protein_coding	solute carrier family 25 member 19 [Source:HGNC Symbol;Acc:HGNC:14409]
ENSG00000185668	POU3F1	12.5	35	1.4	0.000452368	0.0363727	12.5	40	1.55	0.000111425	0.000212152	35	40	0.15	0.687394	0.514055	1	38043829	38046793	2965	63.14	-1	protein_coding	POU class 3 homeobox 1 [Source:HGNC Symbol;Acc:HGNC:9214]
ENSG00000165195	PIGA	550.9	694.1	0.33	0.00376331	0.036534	550.9	943.4	0.77	1.37772e-11	9.72618e-11	694.1	943.4	0.44	0.000101957	0.000357931	X	15319451	15335580	6321	39.56	-1	protein_coding	phosphatidylinositol glycan anchor biosynthesis class A [Source:HGNC Symbol;Acc:HGNC:8957]
ENSG00000178038	ALS2CL	333.4	253.3	-0.4	0.00302791	0.0366749	333.4	43	-2.93	1.46238e-63	1.48975e-61	253.3	43	-2.53	3.53637e-47	2.18052e-45	3	46668995	46693704	9059	57.94	-1	protein_coding	ALS2 C-terminal like [Source:HGNC Symbol;Acc:HGNC:20605]
ENSG00000256525	POLG2	624.3	510.6	-0.29	0.0030724	0.0367144	624.3	391.9	-0.67	4.01391e-11	2.40498e-10	510.6	391.9	-0.38	0.000208049	0.000541684	17	64477785	64497054	4545	41.35	-1	protein_coding	DNA polymerase gamma 2, accessory subunit [Source:HGNC Symbol;Acc:HGNC:9180]
ENSG00000187266	EPOR	123.3	76.8	-0.66	0.00222411	0.0367614	123.3	199.1	0.68	0.00102606	0.00267829	76.8	199.1	1.34	3.3351e-10	1.74997e-09	19	11377207	11384342	3077	57.06	-1	protein_coding	erythropoietin receptor [Source:HGNC Symbol;Acc:HGNC:3416]
ENSG00000135315	CEP162	447.2	348.6	-0.37	0.00310608	0.0370477	447.2	1016.4	1.17	7.63905e-22	9.83939e-21	348.6	1016.4	1.54	7.24073e-36	1.7782e-34	6	84124241	84227643	5482	37	-1	protein_coding	centrosomal protein 162 [Source:HGNC Symbol;Acc:HGNC:21107]
ENSG00000105821	DNAJC2	870.3	1092	0.34	0.00307887	0.0371532	870.3	1504.5	0.77	1.54355e-11	1.08632e-10	1092	1504.5	0.43	0.000145055	0.000578875	7	103312289	103344830	6706	40.48	-1	protein_coding	DnaJ heat shock protein family (Hsp40) member C2 [Source:HGNC Symbol;Acc:HGNC:13192]
ENSG00000179833	SERTAD2	1906.5	1336.1	-0.47	0.0028313	0.0372958	1906.5	2703.7	0.53	0.000752929	0.0023027	1336.1	2703.7	1.01	2.16682e-10	1.61856e-09	2	64631621	64751005	6274	40.14	-1	protein_coding	SERTA domain containing 2 [Source:HGNC Symbol;Acc:HGNC:30784]
ENSG00000187961	KLHL17	335.5	258.2	-0.37	0.00309705	0.0373031	335.5	184	-0.85	1.10906e-10	6.29752e-10	258.2	184	-0.48	0.000340081	0.00124481	1	960584	965719	3402	67.87	1	protein_coding	kelch like family member 17 [Source:HGNC Symbol;Acc:HGNC:24023]
ENSG00000248275	TRIM52-AS1	97.2	150.4	0.62	0.001932	0.0373288	97.2	76.7	-0.34	0.113456	0.191308	150.4	76.7	-0.96	4.30475e-06	2.01558e-05	5	181261169	181272307	1676	49.11	1	lncRNA	TRIM52 antisense RNA 1 (head to head) [Source:HGNC Symbol;Acc:HGNC:49006]
ENSG00000186951	PPARA	996.6	743.7	-0.4	0.00389015	0.0374312	996.6	898.9	-0.17	0.228647	0.397207	743.7	898.9	0.23	0.094912	0.214043	22	46150521	46243756	13219	46.4	1	protein_coding	peroxisome proliferator activated receptor alpha [Source:HGNC Symbol;Acc:HGNC:9232]
ENSG00000180340	FZD2	133.1	64.8	-1.01	0.00149787	0.0374312	133.1	5.5	-4.28	4.99406e-25	5.71882e-24	64.8	5.5	-3.27	5.4546e-15	3.07419e-14	17	44557484	44561262	3779	55.78	1	protein_coding	frizzled class receptor 2 [Source:HGNC Symbol;Acc:HGNC:4040]
ENSG00000088256	GNA11	216.2	150	-0.54	0.00319455	0.0384493	216.2	219.5	0.02	0.910597	1	150	219.5	0.56	0.00245867	0.00582129	19	3094362	3123999	6285	61.68	1	protein_coding	G protein subunit alpha 11 [Source:HGNC Symbol;Acc:HGNC:4379]
ENSG00000149257	SERPINH1	422.3	268.5	-0.66	0.00319452	0.038918	422.3	1057.8	1.21	5.87183e-08	2.99056e-07	268.5	1057.8	1.87	6.88116e-17	5.49725e-16	11	75562056	75572783	6281	55.42	1	protein_coding	serpin family H member 1 [Source:HGNC Symbol;Acc:HGNC:1546]
ENSG00000281026	N4BP2L2-IT2	324.8	230.5	-0.5	0.00323949	0.038918	324.8	97.3	-1.73	9.64973e-22	1.23314e-20	230.5	97.3	-1.23	1.2781e-11	1.02559e-10	13	32504506	32509395	4890	38.1	-1	lncRNA	N4BPL2 intronic transcript 2 [Source:HGNC Symbol;Acc:HGNC:25038]
ENSG00000139372	TDG	673.8	828.2	0.29	0.00326561	0.0391957	673.8	1754.6	1.37	1.23507e-43	6.42727e-42	828.2	1754.6	1.08	6.80871e-28	1.6762e-26	12	103965822	103988874	4885	40.64	1	protein_coding	thymine DNA glycosylase [Source:HGNC Symbol;Acc:HGNC:11700]
ENSG00000107201	DDX58	979.6	697.3	-0.5	0.00322898	0.0392122	979.6	1991.7	1.02	1.18928e-09	7.17677e-09	697.3	1991.7	1.52	1.98742e-19	1.90216e-18	9	32455302	32526208	4640	39.59	-1	protein_coding	DExD/H-box helicase 58 [Source:HGNC Symbol;Acc:HGNC:19102]
ENSG00000076604	TRAF4	451.7	583.6	0.37	0.00345036	0.0392122	451.7	2374.9	2.4	2.93594e-84	7.67112e-82	583.6	2374.9	2.04	6.80677e-62	5.76057e-60	17	28744005	28750956	4573	59.58	1	protein_coding	TNF receptor associated factor 4 [Source:HGNC Symbol;Acc:HGNC:12034]
ENSG00000166987	MBD6	1846.3	1464.1	-0.33	0.00352605	0.0399779	1846.3	1591.2	-0.22	0.0502805	0.108019	1464.1	1591.2	0.11	0.342574	0.432574	12	57520710	57530148	5566	57.85	1	protein_coding	methyl-CpG binding domain protein 6 [Source:HGNC Symbol;Acc:HGNC:20445]
ENSG00000179454	KLHL28	906.4	1152.8	0.34	0.00331293	0.0399779	906.4	2586.2	1.5	5.22406e-38	1.87135e-36	1152.8	2586.2	1.16	2.02725e-23	2.36727e-22	14	44924319	45042322	8076	37.29	-1	protein_coding	kelch like family member 28 [Source:HGNC Symbol;Acc:HGNC:19741]
ENSG00000136478	TEX2	897.3	685.5	-0.39	0.00420227	0.0399779	897.3	688.7	-0.39	0.00418769	0.011312	685.5	688.7	0	0.985207	1	17	64147227	64263301	9094	43.58	-1	protein_coding	testis expressed 2 [Source:HGNC Symbol;Acc:HGNC:30884]
ENSG00000006194	ZNF263	757	910.2	0.26	0.00335211	0.0399779	757	456.3	-0.73	9.70904e-15	8.72064e-14	910.2	456.3	-0.99	3.3528e-26	7.38249e-25	16	3263800	3301401	6403	47.09	1	protein_coding	zinc finger protein 263 [Source:HGNC Symbol;Acc:HGNC:13056]
ENSG00000121406	ZNF549	321.1	450.6	0.48	0.00305034	0.0399779	321.1	334.6	0.03	0.841314	0.918717	450.6	334.6	-0.45	0.00621762	0.0147929	19	57527325	57557542	9279	43.95	1	protein_coding	zinc finger protein 549 [Source:HGNC Symbol;Acc:HGNC:26632]
ENSG00000113838	TBCCD1	304.1	241.4	-0.33	0.00336848	0.0399779	304.1	280	-0.12	0.291373	0.435774	241.4	280	0.21	0.0694637	0.119988	3	186546067	186570543	3398	40.73	-1	protein_coding	TBCC domain containing 1 [Source:HGNC Symbol;Acc:HGNC:25546]
ENSG00000198546	ZNF511	180.2	232.6	0.37	0.00331226	0.0399779	180.2	197.6	0.13	0.313171	0.468385	232.6	197.6	-0.24	0.0633164	0.146494	10	133308914	133313162	2289	55.28	1	protein_coding	zinc finger protein 511 [Source:HGNC Symbol;Acc:HGNC:28445]
ENSG00000129667	RHBDF2	3793.1	2921.7	-0.35	0.00320228	0.0400559	3793.1	4290.2	0.18	0.125466	0.239653	2921.7	4290.2	0.54	7.62718e-06	3.06318e-05	17	76470891	76501790	6924	57.78	-1	protein_coding	rhomboid 5 homolog 2 [Source:HGNC Symbol;Acc:HGNC:20788]
ENSG00000221944	TIGD1	97.6	144.8	0.56	0.00247316	0.0400559	97.6	270.1	1.45	3.79045e-15	2.96863e-14	144.8	270.1	0.88	9.53202e-07	3.54443e-06	2	232547970	232550557	2588	43.39	-1	protein_coding	tigger transposable element derived 1 [Source:HGNC Symbol;Acc:HGNC:14523]
ENSG00000104689	TNFRSF10A	531.1	384.3	-0.47	0.00338432	0.0400559	531.1	442.3	-0.27	0.0990873	0.172685	384.3	442.3	0.2	0.206895	0.332967	8	23190452	23225102	2927	45.34	-1	protein_coding	TNF receptor superfamily member 10a [Source:HGNC Symbol;Acc:HGNC:11904]
ENSG00000067533	RRP15	473.4	634.4	0.43	0.00333636	0.0400607	473.4	528.5	0.16	0.295332	0.440355	634.4	528.5	-0.28	0.0616583	0.0987796	1	218285293	218337983	7877	37.63	1	protein_coding	ribosomal RNA processing 15 homolog [Source:HGNC Symbol;Acc:HGNC:24255]
ENSG00000123810	B9D2	95.2	136.6	0.51	0.00167194	0.0400607	95.2	53.1	-0.84	5.98615e-06	2.03907e-05	136.6	53.1	-1.36	1.08776e-13	6.16793e-13	19	41354417	41364165	1312	52.33	-1	protein_coding	B9 domain containing 2 [Source:HGNC Symbol;Acc:HGNC:28636]
ENSG00000130699	TAF4	779.8	609.5	-0.36	0.00338395	0.0400611	779.8	1582.8	1	6.44171e-17	6.72042e-16	609.5	1582.8	1.36	2.16182e-29	4.90625e-28	20	61953469	62065810	9808	52.35	-1	protein_coding	TATA-box binding protein associated factor 4 [Source:HGNC Symbol;Acc:HGNC:11537]
ENSG00000108582	CPD	11483	9377.8	-0.27	0.00322168	0.0400652	11483	3279.6	-1.8	8.36626e-83	2.34246e-80	9377.8	3279.6	-1.53	4.57062e-60	5.81659e-58	17	30378927	30469989	12510	38.51	1	protein_coding	carboxypeptidase D [Source:HGNC Symbol;Acc:HGNC:2301]
ENSG00000175105	ZNF654	1076	826.9	-0.37	0.00344303	0.0400652	1076	2453.9	1.18	4.38774e-21	6.06134e-20	826.9	2453.9	1.54	6.68649e-35	2.37278e-33	3	88059255	88144664	6804	35.52	1	protein_coding	zinc finger protein 654 [Source:HGNC Symbol;Acc:HGNC:25612]
ENSG00000112715	VEGFA	7639	4199.2	-0.76	0.0032367	0.0404238	7639	1260.6	-2.48	1.52572e-21	2.13735e-20	4199.2	1260.6	-1.71	4.26423e-11	3.39672e-10	6	43770184	43786487	14431	56.4	1	protein_coding	vascular endothelial growth factor A [Source:HGNC Symbol;Acc:HGNC:12680]
ENSG00000173258	ZNF483	272.6	376.9	0.45	0.00337949	0.0404238	272.6	433.7	0.65	2.84719e-05	9.55876e-05	376.9	433.7	0.2	0.20092	0.484812	9	111525159	111577844	16723	42.33	1	protein_coding	zinc finger protein 483 [Source:HGNC Symbol;Acc:HGNC:23384]
ENSG00000154309	DISP1	101.1	63.2	-0.66	0.00251641	0.0404238	101.1	147.5	0.55	0.00999644	0.021592	63.2	147.5	1.21	3.0918e-08	1.34485e-07	1	222872271	223005995	5382	37.44	1	protein_coding	dispatched RND transporter family member 1 [Source:HGNC Symbol;Acc:HGNC:19711]
ENSG00000168067	MAP4K2	1415.2	1196.8	-0.24	0.00345204	0.0404877	1415.2	1424.7	0.01	0.909085	1	1196.8	1424.7	0.25	0.0025871	0.00554605	11	64784918	64803241	7645	56.72	-1	protein_coding	mitogen-activated protein kinase kinase kinase kinase 2 [Source:HGNC Symbol;Acc:HGNC:6864]
ENSG00000091732	ZC3HC1	259.4	327.9	0.34	0.00345103	0.0404877	259.4	251.8	-0.04	0.729417	0.912556	327.9	251.8	-0.38	0.00136902	0.00456086	7	130018286	130051451	3011	44.46	-1	protein_coding	zinc finger C3HC-type containing 1 [Source:HGNC Symbol;Acc:HGNC:29913]
ENSG00000164941	INTS8	1236.7	1024.8	-0.27	0.0035081	0.0405943	1236.7	1321	0.09	0.31419	0.520757	1024.8	1321	0.37	9.45016e-05	0.000259514	8	94813311	94881746	7866	40.21	1	protein_coding	integrator complex subunit 8 [Source:HGNC Symbol;Acc:HGNC:26048]
ENSG00000103707	MTFMT	210.6	159.4	-0.4	0.00317808	0.0410266	210.6	321.1	0.6	4.91047e-06	1.81896e-05	159.4	321.1	1.01	9.54305e-14	7.18428e-13	15	65001512	65029639	3432	40	-1	protein_coding	mitochondrial methionyl-tRNA formyltransferase [Source:HGNC Symbol;Acc:HGNC:29666]
ENSG00000171817	ZNF540	155.9	206.5	0.39	0.00320023	0.0411409	155.9	273.4	0.79	3.72997e-09	1.84688e-08	206.5	273.4	0.4	0.00263316	0.00619881	19	37551406	37614179	4386	39.55	1	protein_coding	zinc finger protein 540 [Source:HGNC Symbol;Acc:HGNC:25331]
ENSG00000198719	DLL1	585.3	357.8	-0.78	0.00348088	0.0412692	585.3	391.7	-0.48	0.0726918	0.131795	357.8	391.7	0.3	0.262669	0.377457	6	170282206	170306565	3819	53.53	-1	protein_coding	delta like canonical Notch ligand 1 [Source:HGNC Symbol;Acc:HGNC:2908]
ENSG00000143436	MRPL9	565.9	704.4	0.32	0.00358015	0.0412692	565.9	634.6	0.17	0.120904	0.229868	704.4	634.6	-0.15	0.182457	0.259752	1	151759647	151763496	1740	47.92	-1	protein_coding	mitochondrial ribosomal protein L9 [Source:HGNC Symbol;Acc:HGNC:14277]
ENSG00000181513	ACBD4	295.5	227	-0.38	0.00347596	0.0412692	295.5	121.2	-1.27	2.48873e-19	2.71275e-18	227	121.2	-0.89	5.02633e-10	3.52511e-09	17	45132600	45144181	3776	54.45	1	protein_coding	acyl-CoA binding domain containing 4 [Source:HGNC Symbol;Acc:HGNC:23337]
ENSG00000166747	AP1G1	3101.4	3556.6	0.2	0.00325673	0.0414724	3101.4	3261	0.07	0.284827	0.474062	3556.6	3261	-0.13	0.0633291	0.15577	16	71729000	71809201	10980	40.73	-1	protein_coding	adaptor related protein complex 1 subunit gamma 1 [Source:HGNC Symbol;Acc:HGNC:555]
ENSG00000120662	MTRF1	522.4	408.9	-0.36	0.00356741	0.0416638	522.4	1139.8	1.11	4.97699e-20	6.34805e-19	408.9	1139.8	1.47	2.49694e-33	5.27534e-32	13	41216369	41263577	3841	39.67	-1	protein_coding	mitochondrial translation release factor 1 [Source:HGNC Symbol;Acc:HGNC:7469]
ENSG00000125375	DMAC2L	344.2	453.6	0.4	0.00352632	0.0416954	344.2	157.8	-1.11	2.54512e-14	1.69112e-13	453.6	157.8	-1.51	2.20014e-25	5.57024e-24	14	50312324	50335558	4564	40.65	1	protein_coding	distal membrane arm assembly complex 2 like [Source:HGNC Symbol;Acc:HGNC:18799]
ENSG00000118689	FOXO3	1104.1	1381.8	0.33	0.0037769	0.0417683	1104.1	1734.6	0.64	1.90697e-08	1.01602e-07	1381.8	1734.6	0.31	0.00623906	0.0189148	6	108559835	108684774	7670	41.71	1	protein_coding	forkhead box O3 [Source:HGNC Symbol;Acc:HGNC:3821]
ENSG00000102890	ELMO3	132.1	92.3	-0.51	0.00179192	0.0419218	132.1	42.3	-1.63	1.05152e-17	1.01529e-16	92.3	42.3	-1.12	8.66075e-09	2.88952e-08	16	67199111	67204029	2575	64.02	1	protein_coding	engulfment and cell motility 3 [Source:HGNC Symbol;Acc:HGNC:17289]
ENSG00000150455	TIRAP	309.2	245.1	-0.33	0.00361588	0.0419537	309.2	363.3	0.23	0.0364675	0.0624449	245.1	363.3	0.56	7.68517e-07	4.95146e-06	11	126283065	126298845	3591	46.41	1	protein_coding	TIR domain containing adaptor protein [Source:HGNC Symbol;Acc:HGNC:17192]
ENSG00000166401	SERPINB8	776.9	1139.9	0.53	0.003632	0.042103	776.9	214.8	-1.82	8.35893e-22	1.20363e-20	1139.9	214.8	-2.35	1.63627e-35	3.96543e-34	18	63970029	64019779	5764	41.09	1	protein_coding	serpin family B member 8 [Source:HGNC Symbol;Acc:HGNC:8952]
ENSG00000196605	ZNF846	180.2	124.2	-0.53	0.00362805	0.042145	180.2	461.4	1.32	8.56259e-14	6.22323e-13	124.2	461.4	1.85	8.04123e-25	1.16162e-23	19	9751993	9793180	3912	45.78	-1	protein_coding	zinc finger protein 846 [Source:HGNC Symbol;Acc:HGNC:27260]
ENSG00000122406	RPL5	5663.5	6651.1	0.23	0.00347511	0.0424452	5663.5	5797.1	0.03	0.666219	0.956121	6651.1	5797.1	-0.2	0.0129727	0.0366317	1	92832013	92841924	3687	40.37	1	protein_coding	ribosomal protein L5 [Source:HGNC Symbol;Acc:HGNC:10360]
ENSG00000258056	AC009779.2	122.5	75.1	-0.69	0.0018303	0.0424848	122.5	19.4	-2.6	4.68789e-22	6.0206e-21	75.1	19.4	-1.9	3.19525e-12	1.69374e-11	12	55729104	55730852	1443	56.95	1	lncRNA	novel transcript, antisense to CD63
ENSG00000136935	GOLGA1	985	788.9	-0.32	0.00362036	0.0425021	985	1163.2	0.23	0.0304914	0.0692074	788.9	1163.2	0.55	4.34618e-07	1.5626e-06	9	124878275	124948492	6085	44.1	-1	protein_coding	golgin A1 [Source:HGNC Symbol;Acc:HGNC:4424]
ENSG00000166170	BAG5	1280.6	1515.3	0.24	0.00367532	0.042542	1280.6	580.4	-1.14	1.48542e-38	5.47186e-37	1515.3	580.4	-1.38	3.35663e-56	3.38249e-54	14	103556544	103562831	5271	46.41	-1	protein_coding	BCL2 associated athanogene 5 [Source:HGNC Symbol;Acc:HGNC:941]
ENSG00000074935	TUBE1	870.3	628.6	-0.47	0.0036415	0.0425522	870.3	720.7	-0.29	0.0779035	0.157287	628.6	720.7	0.18	0.257137	0.346887	6	112070663	112087529	7087	34.63	-1	protein_coding	tubulin epsilon 1 [Source:HGNC Symbol;Acc:HGNC:20775]
ENSG00000145241	CENPC	670.9	891	0.41	0.00374484	0.0425522	670.9	496.8	-0.45	0.00172477	0.00441228	891	496.8	-0.86	1.92374e-09	8.5609e-09	4	67468762	67545503	8496	36.82	-1	protein_coding	centromere protein C [Source:HGNC Symbol;Acc:HGNC:1854]
ENSG00000136273	HUS1	491.1	618.3	0.34	0.00462514	0.0425522	491.1	638.1	0.37	0.00238153	0.0060373	618.3	638.1	0.03	0.818544	0.875591	7	47963288	47979615	4165	43.86	-1	protein_coding	HUS1 checkpoint clamp component [Source:HGNC Symbol;Acc:HGNC:5309]
ENSG00000219682	AL133268.1	173	127.1	-0.45	0.00367978	0.0425522	173	307.2	0.81	4.42882e-08	1.98513e-07	127.1	307.2	1.26	1.06748e-16	9.09092e-16	6	25140003	25141403	1401	45.18	1	processed_pseudogene	nucleoporin 50kD (NUP50) pseudogene
ENSG00000261366	MANEA-DT	31.5	57.4	0.82	0.00270371	0.0425522	31.5	225.5	2.72	8.33455e-25	1.24993e-23	57.4	225.5	1.9	7.45685e-14	5.19215e-13	6	95575183	95577450	2268	32.72	-1	lncRNA	MANEA divergent transcript [Source:HGNC Symbol;Acc:HGNC:43732]
ENSG00000279277	AC012020.1	150	106.7	-0.48	0.00273179	0.0427336	150	119.4	-0.32	0.0488564	0.0908354	106.7	119.4	0.16	0.338351	0.603831	3	108032456	108039916	7461	44.39	-1	lncRNA	novel transcript
ENSG00000164045	CDC25A	173.5	241	0.48	0.00337966	0.0427408	173.5	363	1.05	1.67393e-10	9.35279e-10	241	363	0.57	0.000462987	0.00166378	3	48157146	48188417	4145	45.04	-1	protein_coding	cell division cycle 25A [Source:HGNC Symbol;Acc:HGNC:1725]
ENSG00000135249	RINT1	573.3	703.7	0.3	0.0037813	0.0427475	573.3	913	0.67	6.85321e-11	4.56902e-10	703.7	913	0.37	0.000256605	0.000848554	7	105532169	105567677	3571	41.47	1	protein_coding	RAD50 interactor 1 [Source:HGNC Symbol;Acc:HGNC:21876]
ENSG00000163154	TNFAIP8L2	297.8	219.2	-0.44	0.00367648	0.0427475	297.8	47.8	-2.6	4.85196e-46	2.3234e-44	219.2	47.8	-2.16	9.09745e-32	1.93718e-30	1	151156649	151159749	1158	51.53	1	protein_coding	TNF alpha induced protein 8 like 2 [Source:HGNC Symbol;Acc:HGNC:26277]
ENSG00000125449	ARMC7	262.1	198.3	-0.4	0.00372597	0.0427475	262.1	418.7	0.67	6.27134e-07	2.19038e-06	198.3	418.7	1.06	5.13068e-15	3.89e-14	17	75109952	75130272	2830	51.99	1	protein_coding	armadillo repeat containing 7 [Source:HGNC Symbol;Acc:HGNC:26168]
ENSG00000118873	RAB3GAP2	2026.3	1582.5	-0.36	0.00365803	0.0429419	2026.3	2551	0.33	0.00687159	0.0193009	1582.5	2551	0.69	2.12317e-08	1.31995e-07	1	220148293	220272453	10343	37.8	-1	protein_coding	RAB3 GTPase activating non-catalytic protein subunit 2 [Source:HGNC Symbol;Acc:HGNC:17168]
ENSG00000153140	CETN3	282.6	213	-0.41	0.00374857	0.0429419	282.6	554.7	0.96	1.8903e-12	1.08772e-11	213	554.7	1.37	5.14229e-23	6.6525e-22	5	90392261	90409786	3106	33.64	-1	protein_coding	centrin 3 [Source:HGNC Symbol;Acc:HGNC:1868]
ENSG00000156232	WHAMM	732.1	986.8	0.44	0.0037738	0.0430537	732.1	1379.5	0.89	2.82719e-09	1.63171e-08	986.8	1379.5	0.46	0.00225513	0.00641725	15	82809628	82836108	5123	41.55	1	protein_coding	WASP homolog associated with actin, golgi membranes and microtubules [Source:HGNC Symbol;Acc:HGNC:30493]
ENSG00000164440	TXLNB	118.1	69.6	-0.74	0.00277211	0.0430592	118.1	283.8	1.25	1.78237e-07	7.36932e-07	69.6	283.8	1.99	3.9639e-16	4.42024e-15	6	139240061	139291998	4796	40.25	-1	protein_coding	taxilin beta [Source:HGNC Symbol;Acc:HGNC:21617]
ENSG00000198168	SVIP	630.6	799.8	0.35	0.00379621	0.0432331	630.6	892.8	0.51	2.56326e-05	9.68102e-05	799.8	892.8	0.16	0.182574	0.373973	11	22813799	22830299	5201	36.62	-1	protein_coding	small VCP interacting protein [Source:HGNC Symbol;Acc:HGNC:25238]
ENSG00000067646	ZFY	482.5	673.2	0.5	0.0037888	0.0432394	482.5	1999.6	2.03	4.20106e-33	1.19845e-31	673.2	1999.6	1.53	6.42382e-20	6.27941e-19	Y	2935281	2982506	5557	37.27	1	protein_coding	zinc finger protein Y-linked [Source:HGNC Symbol;Acc:HGNC:12870]
ENSG00000166436	TRIM66	862.4	623.7	-0.49	0.00376093	0.0434552	862.4	597.4	-0.57	0.00088054	0.00266394	623.7	597.4	-0.08	0.65833	0.852967	11	8612037	8682694	11752	45.38	-1	protein_coding	tripartite motif containing 66 [Source:HGNC Symbol;Acc:HGNC:29005]
ENSG00000079313	REXO1	1104.5	1380	0.32	0.00383221	0.0436582	1104.5	2760.9	1.31	8.45348e-33	2.34175e-31	1380	2760.9	0.99	1.39687e-19	2.11159e-18	19	1815248	1848483	5579	60.94	-1	protein_coding	RNA exonuclease 1 homolog [Source:HGNC Symbol;Acc:HGNC:24616]
ENSG00000269939	PCF11-AS1	32.4	53.1	0.68	0.00285058	0.043665	32.4	308.2	3.14	1.79085e-49	9.92134e-48	53.1	308.2	2.47	1.27054e-34	3.1418e-33	11	83185521	83187036	1516	35.62	-1	lncRNA	PCF11 antisense RNA 1 [Source:HGNC Symbol;Acc:HGNC:52263]
ENSG00000085185	BCORL1	274.6	191.4	-0.5	0.00387406	0.0440577	274.6	490	0.83	1.05865e-06	3.60753e-06	191.4	490	1.33	1.09121e-14	1.357e-13	X	129981107	130058083	7996	49.7	1	protein_coding	BCL6 corepressor like 1 [Source:HGNC Symbol;Acc:HGNC:25657]
ENSG00000130818	ZNF426	444.9	558.4	0.33	0.00394038	0.044082	444.9	694.8	0.64	1.7666e-08	9.44426e-08	558.4	694.8	0.31	0.00545531	0.0111505	19	9523223	9538645	7546	43.51	-1	protein_coding	zinc finger protein 426 [Source:HGNC Symbol;Acc:HGNC:20725]
ENSG00000132530	XAF1	4205.4	2656.1	-0.66	0.00369617	0.0441595	4205.4	736.4	-2.46	3.84171e-27	1.14458e-25	2656.1	736.4	-1.8	2.80129e-15	3.16474e-14	17	6755447	6775647	6615	44.21	1	protein_coding	XIAP associated factor 1 [Source:HGNC Symbol;Acc:HGNC:30932]
ENSG00000272269	AL138724.1	55.5	84.9	0.61	0.00192671	0.044167	55.5	34.9	-0.66	0.00317051	0.00638942	84.9	34.9	-1.27	5.65794e-09	2.27895e-08	6	17706257	17707344	1088	62.41	1	lncRNA	novel transcript, antisense to NUP153
ENSG00000157450	RNF111	1417.3	1077.2	-0.4	0.00412799	0.0442231	1417.3	5073.4	1.81	3.20539e-38	1.72653e-36	1077.2	5073.4	2.22	4.78024e-56	4.77616e-54	15	58865175	59097419	7181	39.52	1	protein_coding	ring finger protein 111 [Source:HGNC Symbol;Acc:HGNC:17384]
ENSG00000164576	SAP30L	873.7	716	-0.29	0.00489451	0.0442231	873.7	160.5	-2.43	2.36752e-97	9.46335e-95	716	160.5	-2.15	1.44918e-75	2.28752e-73	5	154445997	154461053	6714	45.7	1	protein_coding	SAP30 like [Source:HGNC Symbol;Acc:HGNC:25663]
ENSG00000125703	ATG4C	339.2	275.3	-0.3	0.00391267	0.0442231	339.2	509.5	0.58	1.02985e-08	5.04839e-08	275.3	509.5	0.89	1.34932e-17	1.22433e-16	1	62784132	62865516	3116	35.44	1	protein_coding	autophagy related 4C cysteine peptidase [Source:HGNC Symbol;Acc:HGNC:16040]
ENSG00000215256	DHRS4-AS1	331.7	251	-0.4	0.0039175	0.0442231	331.7	109.2	-1.59	1.64997e-25	2.52973e-24	251	109.2	-1.19	1.16586e-14	9.36514e-14	14	23938219	24052555	8445	44.12	-1	lncRNA	DHRS4 antisense RNA 1 [Source:HGNC Symbol;Acc:HGNC:23175]
ENSG00000226380	AC016831.1	31.7	66.1	0.96	0.000863942	0.0442231	31.7	16.8	-0.88	0.00747485	0.0121326	66.1	16.8	-1.85	8.1448e-09	2.74564e-08	7	130876809	130913310	6619	45.07	-1	lncRNA	novel transcript
ENSG00000169379	ARL13B	372.8	299.7	-0.31	0.00387319	0.044278	372.8	577.2	0.63	3.05322e-09	1.68367e-08	299.7	577.2	0.94	2.01866e-18	1.94218e-17	3	93980139	94055678	4164	36.2	1	protein_coding	ADP ribosylation factor like GTPase 13B [Source:HGNC Symbol;Acc:HGNC:25419]
ENSG00000057935	MTA3	307.3	398.7	0.38	0.00343853	0.044278	307.3	298.9	-0.05	0.68123	0.979782	398.7	298.9	-0.44	0.00100411	0.00274793	2	42494569	42756947	10580	43.08	1	protein_coding	metastasis associated 1 family member 3 [Source:HGNC Symbol;Acc:HGNC:23784]
ENSG00000211695	TRGV9	75.5	46.8	-0.67	0.00196966	0.0445624	75.5	55	-0.47	0.0307893	0.0582964	46.8	55	0.19	0.395215	0.411598	7	38317017	38318861	1735	48.35	-1	TR_V_gene	T cell receptor gamma variable 9 [Source:HGNC Symbol;Acc:HGNC:12295]
ENSG00000180787	ZFP3	358.6	264	-0.43	0.00397765	0.0446327	358.6	270.6	-0.42	0.00515494	0.0121207	264	270.6	0.01	0.963072	1	17	5078467	5096374	4987	45.52	1	protein_coding	ZFP3 zinc finger protein [Source:HGNC Symbol;Acc:HGNC:12861]
ENSG00000168310	IRF2	1938.3	1489.8	-0.38	0.00399911	0.0448637	1938.3	3500.7	0.85	6.68062e-11	4.85312e-10	1489.8	3500.7	1.23	5.64158e-21	9.06767e-20	4	184387729	184474550	3070	45.42	-1	protein_coding	interferon regulatory factor 2 [Source:HGNC Symbol;Acc:HGNC:6117]
ENSG00000185880	TRIM69	1740.2	1389.9	-0.32	0.00400015	0.0448637	1740.2	2403.6	0.47	1.76173e-05	7.38001e-05	1389.9	2403.6	0.79	8.07901e-13	7.52305e-12	15	44728988	44767829	9265	39.92	1	protein_coding	tripartite motif containing 69 [Source:HGNC Symbol;Acc:HGNC:17857]
ENSG00000165233	CARD19	1144.7	921.8	-0.3	0.00499751	0.0448637	1144.7	389.9	-1.57	1.77102e-43	8.38185e-42	921.8	389.9	-1.26	1.23889e-28	3.117e-27	9	93096217	93113283	3082	49.97	1	protein_coding	caspase recruitment domain family member 19 [Source:HGNC Symbol;Acc:HGNC:28148]
ENSG00000196418	ZNF124	202.1	280.1	0.46	0.00394536	0.0448637	202.1	85.4	-1.21	6.07672e-12	3.76914e-11	280.1	85.4	-1.67	8.59746e-22	1.40982e-20	1	247121975	247172016	4517	42.19	-1	protein_coding	zinc finger protein 124 [Source:HGNC Symbol;Acc:HGNC:12907]
ENSG00000213704	EEF1A1P15	101.3	140.3	0.47	0.0029147	0.0448805	101.3	137	0.43	0.00717514	0.0160699	140.3	137	-0.04	0.822829	1	X	98389512	98390919	1408	43.32	1	processed_pseudogene	eukaryotic translation elongation factor 1 alpha 1 pseudogene 15 [Source:HGNC Symbol;Acc:HGNC:3198]
ENSG00000111181	SLC6A12	489.1	288.5	-0.74	0.00365675	0.0450103	489.1	236.5	-0.9	0.000403735	0.00115821	288.5	236.5	-0.17	0.517588	0.702683	12	190077	214570	5280	52.8	-1	protein_coding	solute carrier family 6 member 12 [Source:HGNC Symbol;Acc:HGNC:11045]
ENSG00000104133	SPG11	4882	3688.9	-0.4	0.00239781	0.0450961	4882	6510.9	0.43	0.000959304	0.00287059	3688.9	6510.9	0.83	2.37334e-10	1.83405e-09	15	44562696	44663678	11853	41.28	-1	protein_coding	SPG11 vesicle trafficking associated, spatacsin [Source:HGNC Symbol;Acc:HGNC:11226]
ENSG00000168172	HOOK3	2625	2041.2	-0.35	0.00371127	0.0450961	2625	2066.6	-0.34	0.00513614	0.0197829	2041.2	2066.6	0.01	0.923499	1	8	42896946	43030535	15232	40.46	1	protein_coding	hook microtubule tethering protein 3 [Source:HGNC Symbol;Acc:HGNC:23576]
ENSG00000121716	PILRB	449.6	352.7	-0.33	0.00367563	0.0450961	449.6	190.6	-1.24	1.10316e-23	1.71933e-22	352.7	190.6	-0.91	3.812e-13	2.51803e-12	7	100352176	100367733	5764	53.3	1	protein_coding	paired immunoglobin like type 2 receptor beta [Source:HGNC Symbol;Acc:HGNC:18297]
ENSG00000177738	AC025171.1	231.9	168.8	-0.44	0.00403719	0.0450961	231.9	308.3	0.41	0.006449	0.0146614	168.8	308.3	0.85	2.80824e-08	1.66284e-07	5	43013060	43067452	4311	43.36	-1	lncRNA	novel transcript, sense overlapping to ANXA2R
ENSG00000210195	MT-TT	111.6	67.9	-0.71	0.00201387	0.0450961	111.6	16.1	-2.76	4.32271e-22	5.57181e-21	67.9	16.1	-2.05	1.58521e-12	7.26798e-12	MT	15888	15953	66	37.88	1	Mt_tRNA	mitochondrially encoded tRNA-Thr (ACN) [Source:HGNC Symbol;Acc:HGNC:7499]
ENSG00000128050	PAICS	1263.2	1670.1	0.4	0.00399596	0.0451026	1263.2	818.6	-0.64	5.77015e-06	2.36252e-05	1670.1	818.6	-1.04	1.42757e-13	1.36851e-12	4	56435741	56464579	7517	39.99	1	protein_coding	phosphoribosylaminoimidazole carboxylase and phosphoribosylaminoimidazolesuccinocarboxamide synthase [Source:HGNC Symbol;Acc:HGNC:8587]
ENSG00000119523	ALG2	771.7	942.5	0.29	0.00401137	0.0452378	771.7	489.1	-0.66	2.36468e-10	1.50279e-09	942.5	489.1	-0.95	5.64061e-20	5.56314e-19	9	99216425	99221942	2970	42.61	-1	protein_coding	ALG2 alpha-1,3/1,6-mannosyltransferase [Source:HGNC Symbol;Acc:HGNC:23159]
ENSG00000168066	SF1	6426.5	7770.7	0.27	0.00386385	0.0454668	6426.5	6313.5	-0.04	0.697542	1	7770.7	6313.5	-0.3	0.00106296	0.00317954	11	64764606	64778786	5972	49.33	-1	protein_coding	splicing factor 1 [Source:HGNC Symbol;Acc:HGNC:12950]
ENSG00000167118	URM1	749.4	938.5	0.33	0.00403858	0.0454668	749.4	304	-1.3	2.5131e-27	4.56654e-26	938.5	304	-1.62	3.87147e-42	1.2789e-40	9	128371319	128392016	4410	52.12	1	protein_coding	ubiquitin related modifier 1 [Source:HGNC Symbol;Acc:HGNC:28378]
ENSG00000138286	FAM149B1	473.6	363.8	-0.37	0.00373479	0.0455783	473.6	550.2	0.22	0.083335	0.13004	363.8	550.2	0.6	4.18172e-06	1.57041e-05	10	73168119	73244504	7520	39.91	1	protein_coding	family with sequence similarity 149 member B1 [Source:HGNC Symbol;Acc:HGNC:29162]
ENSG00000269952	AL117336.1	21.6	9.9	-1.04	0.00300599	0.0458123	21.6	306.4	3.75	1.70614e-36	4.95792e-35	9.9	306.4	4.79	2.25288e-48	1.49269e-46	10	35210416	35210750	335	32.84	1	lncRNA	novel transcript, sense intronic to CREM
ENSG00000142330	CAPN10	782.4	627.3	-0.32	0.00518721	0.0458167	782.4	235.9	-1.72	4.25025e-45	1.94932e-43	627.3	235.9	-1.4	3.38506e-30	5.97998e-29	2	240586734	240617705	7456	54.58	1	protein_coding	calpain 10 [Source:HGNC Symbol;Acc:HGNC:1477]
ENSG00000109079	TNFAIP1	483.5	377.1	-0.36	0.00414152	0.0458167	483.5	402.2	-0.27	0.0357689	0.0712381	377.1	402.2	0.09	0.463171	0.600489	17	28335602	28347009	3889	52.61	1	protein_coding	TNF alpha induced protein 1 [Source:HGNC Symbol;Acc:HGNC:11894]
ENSG00000178896	EXOSC4	169.6	119.2	-0.51	0.00304704	0.0458167	169.6	132	-0.38	0.0320847	0.0625219	119.2	132	0.14	0.443731	0.748192	8	144078648	144080648	1386	58.67	1	protein_coding	exosome component 4 [Source:HGNC Symbol;Acc:HGNC:18189]
ENSG00000196476	C20orf96	159.4	107.1	-0.56	0.00261105	0.0462019	159.4	53	-1.54	5.9436e-14	4.34725e-13	107.1	53	-0.97	2.91405e-06	1.11247e-05	20	270863	290778	1730	48.38	-1	protein_coding	chromosome 20 open reading frame 96 [Source:HGNC Symbol;Acc:HGNC:16227]
ENSG00000256294	ZNF225	217	161.1	-0.43	0.00418832	0.0462557	217	738.1	1.75	1.01887e-34	2.37753e-33	161.1	738.1	2.18	5.44987e-51	5.17707e-49	19	44112181	44134822	7191	41.41	1	protein_coding	zinc finger protein 225 [Source:HGNC Symbol;Acc:HGNC:13018]
ENSG00000088356	PDRG1	285.4	368.4	0.37	0.00424187	0.0466682	285.4	484.9	0.75	4.66172e-09	2.35967e-08	368.4	484.9	0.39	0.00241895	0.0057234	20	31944337	31952046	1957	49.33	-1	protein_coding	p53 and DNA damage regulated 1 [Source:HGNC Symbol;Acc:HGNC:16119]
ENSG00000144909	OSBPL11	1625.8	1271.9	-0.34	0.00418807	0.0467568	1625.8	1858.8	0.19	0.104557	0.218538	1271.9	1858.8	0.53	7.57607e-06	2.26659e-05	3	125528858	125595497	4598	39.36	-1	protein_coding	oxysterol binding protein like 11 [Source:HGNC Symbol;Acc:HGNC:16397]
ENSG00000138380	CARF	649	495.6	-0.39	0.00418866	0.0467568	649	976.2	0.57	2.04095e-05	7.80793e-05	495.6	976.2	0.96	1.23757e-12	7.29029e-12	2	202912214	202988263	10112	38.39	1	protein_coding	calcium responsive transcription factor [Source:HGNC Symbol;Acc:HGNC:14435]
ENSG00000133612	AGAP3	2385.3	1726.8	-0.47	0.00390039	0.046767	2385.3	2519.3	0.03	0.868601	1	1726.8	2519.3	0.49	0.00230501	0.00762367	7	151085831	151144436	11299	57.73	1	protein_coding	ArfGAP with GTPase domain, ankyrin repeat and PH domain 3 [Source:HGNC Symbol;Acc:HGNC:16923]
ENSG00000188542	DUSP28	191.6	248.4	0.37	0.00427262	0.0469871	191.6	180.2	-0.09	0.526073	0.682396	248.4	180.2	-0.46	0.000635937	0.00223307	2	240560054	240564014	3709	53.35	1	protein_coding	dual specificity phosphatase 28 [Source:HGNC Symbol;Acc:HGNC:33237]
ENSG00000100077	GRK3	2472.1	1970	-0.33	0.00394827	0.0471416	2472.1	1501.5	-0.73	2.72455e-10	1.87379e-09	1970	1501.5	-0.4	0.000572455	0.00209392	22	25564675	25729294	9477	40.6	1	protein_coding	G protein-coupled receptor kinase 3 [Source:HGNC Symbol;Acc:HGNC:290]
ENSG00000173327	MAP3K11	1794.2	1457.8	-0.3	0.00393946	0.0471416	1794.2	2584.9	0.52	5.24626e-07	2.41972e-06	1457.8	2584.9	0.82	3.08425e-15	3.34574e-14	11	65597756	65615382	10563	57.13	-1	protein_coding	mitogen-activated protein kinase kinase kinase 11 [Source:HGNC Symbol;Acc:HGNC:6850]
ENSG00000032219	ARID4A	1712.4	1388.3	-0.3	0.00394807	0.0471416	1712.4	5803.1	1.76	1.94993e-64	2.32953e-62	1388.3	5803.1	2.06	2.97489e-87	1.15898e-84	14	58298504	58373887	7449	37.46	1	protein_coding	AT-rich interaction domain 4A [Source:HGNC Symbol;Acc:HGNC:9885]
ENSG00000187118	CMC1	446.7	339.3	-0.4	0.00424347	0.0471416	446.7	583.8	0.39	0.00544668	0.014373	339.3	583.8	0.79	2.00359e-08	8.86343e-08	3	28241584	28325142	10533	35.93	1	protein_coding	C-X9-C motif containing 1 [Source:HGNC Symbol;Acc:HGNC:28783]
ENSG00000167106	FAM102A	2952.5	3830.5	0.37	0.002565	0.047387	2952.5	4048.8	0.43	0.000518527	0.00161699	3830.5	4048.8	0.06	0.645975	1	9	127940582	127980989	6573	55.9	-1	protein_coding	family with sequence similarity 102 member A [Source:HGNC Symbol;Acc:HGNC:31419]
ENSG00000113456	RAD1	644.5	798.1	0.31	0.0043502	0.0474572	644.5	655.1	0.02	0.830315	1	798.1	655.1	-0.28	0.0091148	0.0180832	5	34905260	34918989	6770	40.31	-1	protein_coding	RAD1 checkpoint DNA exonuclease [Source:HGNC Symbol;Acc:HGNC:9806]
ENSG00000255624	AC073585.1	74.2	48.7	-0.6	0.00216577	0.0475569	74.2	64.3	-0.21	0.296385	0.440452	48.7	64.3	0.4	0.0525308	0.0695218	10	122879681	122898615	2135	37.31	1	transcribed_processed_pseudogene	chromosome 10 open reading frame 88 (C10orf88) pseudogene
ENSG00000003393	ALS2	693.6	572.4	-0.28	0.00430604	0.0476632	693.6	518.2	-0.42	2.35487e-05	7.89995e-05	572.4	518.2	-0.14	0.155893	0.261389	2	201700267	201780956	10438	37.99	-1	protein_coding	alsin Rho guanine nucleotide exchange factor ALS2 [Source:HGNC Symbol;Acc:HGNC:443]
ENSG00000149289	ZC3H12C	1632.5	2813.6	0.8	0.00415605	0.0477361	1632.5	1040.8	-0.68	0.0143779	0.0348045	2813.6	1040.8	-1.48	1.09738e-07	6.33684e-07	11	110093392	110171841	9688	37.23	1	protein_coding	zinc finger CCCH-type containing 12C [Source:HGNC Symbol;Acc:HGNC:29362]
ENSG00000173209	AHSA2P	3556.5	3021.4	-0.24	0.00403422	0.0479253	3556.5	1449.9	-1.3	4.43554e-52	3.45785e-50	3021.4	1449.9	-1.06	5.38521e-35	1.9962e-33	2	61177418	61191203	9083	44.61	1	transcribed_unitary_pseudogene	activator of HSP90 ATPase homolog 2, pseudogene [Source:HGNC Symbol;Acc:HGNC:20437]
ENSG00000155438	NIFK	647.4	810.8	0.32	0.00436737	0.0482205	647.4	625.2	-0.05	0.66233	0.862341	810.8	625.2	-0.37	0.00112505	0.00305161	2	121726945	121736911	2435	42.98	-1	protein_coding	nucleolar protein interacting with the FHA domain of MKI67 [Source:HGNC Symbol;Acc:HGNC:17838]
ENSG00000151332	MBIP	298.1	374.3	0.34	0.00388284	0.0482825	298.1	674.2	1.17	6.89582e-24	1.02199e-22	374.3	674.2	0.83	4.41468e-13	2.89867e-12	14	36298564	36320637	3423	35.22	-1	protein_coding	MAP3K12 binding inhibitory protein 1 [Source:HGNC Symbol;Acc:HGNC:20427]
ENSG00000122678	POLM	650.7	503	-0.37	0.00440247	0.0485267	650.7	658.8	0.02	0.900819	1	503	658.8	0.39	0.00315797	0.00794689	7	44072062	44082530	4662	56.54	-1	protein_coding	DNA polymerase mu [Source:HGNC Symbol;Acc:HGNC:9185]
ENSG00000101413	RPRD1B	957.8	1154.5	0.27	0.00443107	0.0488011	957.8	1472.9	0.62	5.13993e-11	3.50421e-10	1154.5	1472.9	0.35	0.000183749	0.000463702	20	38033725	38127780	5330	42.34	1	protein_coding	regulation of nuclear pre-mRNA domain containing 1B [Source:HGNC Symbol;Acc:HGNC:16209]
ENSG00000287733	AC083862.3	73.1	118.7	0.67	0.00327938	0.048935	73.1	133.1	0.82	0.000341221	0.000990162	118.7	133.1	0.15	0.498838	0.637327	7	135170816	135172414	1053	49.84	1	lncRNA	novel transcript
ENSG00000287562	AL109615.4	92.7	57.8	-0.67	0.00223371	0.0489819	92.7	84.3	-0.13	0.542461	0.562592	57.8	84.3	0.54	0.0166119	0.0289663	6	44090787	44095585	4799	48.32	-1	lncRNA	novel transcript
ENSG00000180098	TRNAU1AP	470.3	385.8	-0.28	0.0045355	0.0490247	470.3	510.8	0.12	0.235683	0.369121	385.8	510.8	0.4	6.96231e-05	0.000226188	1	28553085	28578545	4311	47.61	1	protein_coding	tRNA selenocysteine 1 associated protein 1 [Source:HGNC Symbol;Acc:HGNC:30813]
ENSG00000109046	WSB1	5951.8	4878.3	-0.28	0.00442678	0.0491515	5951.8	3523.5	-0.75	2.55207e-14	2.22687e-13	4878.3	3523.5	-0.47	1.74638e-06	7.52193e-06	17	27294076	27315926	8602	39.73	1	protein_coding	WD repeat and SOCS box containing 1 [Source:HGNC Symbol;Acc:HGNC:19221]
ENSG00000186174	BCL9L	3486.8	2588.4	-0.42	0.0045725	0.0492434	3486.8	2229.9	-0.65	1.28901e-05	5.05589e-05	2588.4	2229.9	-0.23	0.125722	0.274017	11	118893875	118925608	10470	59.25	-1	protein_coding	BCL9 like [Source:HGNC Symbol;Acc:HGNC:23688]
ENSG00000159314	ARHGAP27	1737.9	1372.5	-0.33	0.00451096	0.0492434	1737.9	1195.7	-0.54	4.99524e-06	2.05868e-05	1372.5	1195.7	-0.21	0.0820107	0.124768	17	45393902	45434421	10426	54.68	-1	protein_coding	Rho GTPase activating protein 27 [Source:HGNC Symbol;Acc:HGNC:31813]
ENSG00000136504	KAT7	1005.4	1189.4	0.24	0.00463434	0.0492434	1005.4	1427.7	0.5	4.48189e-09	2.56149e-08	1189.4	1427.7	0.26	0.00224023	0.00484948	17	49788681	49835026	11619	42.37	1	protein_coding	lysine acetyltransferase 7 [Source:HGNC Symbol;Acc:HGNC:17016]
ENSG00000064102	INTS13	709.9	544.2	-0.38	0.00570411	0.0492434	709.9	978.5	0.46	0.00101672	0.00304896	544.2	978.5	0.84	1.60117e-09	1.10656e-08	12	26905181	26938326	3059	36.38	-1	protein_coding	integrator complex subunit 13 [Source:HGNC Symbol;Acc:HGNC:20174]
ENSG00000101104	PABPC1L	610.9	434.7	-0.48	0.003998	0.0492434	610.9	324.1	-0.91	8.61119e-08	3.86532e-07	434.7	324.1	-0.43	0.0122857	0.0424235	20	44910062	44959035	4984	47.22	1	protein_coding	poly(A) binding protein cytoplasmic 1 like [Source:HGNC Symbol;Acc:HGNC:15797]
ENSG00000160703	NLRX1	322.3	243.6	-0.39	0.00413897	0.0492434	322.3	178.1	-0.85	3.39097e-09	1.65555e-08	243.6	178.1	-0.45	0.00180528	0.0058838	11	119166568	119184016	5320	53.41	1	protein_coding	NLR family member X1 [Source:HGNC Symbol;Acc:HGNC:29890]
ENSG00000179240	GVQW3	227	174.3	-0.38	0.00416493	0.0492434	227	162.8	-0.48	0.000465197	0.00128283	174.3	162.8	-0.1	0.477143	0.790936	11	76381303	76414619	20110	43.62	1	protein_coding	GVQW motif containing 3 [Source:HGNC Symbol;Acc:HGNC:51239]
ENSG00000064703	DDX20	620.2	753.1	0.28	0.00459078	0.0492525	620.2	1054.9	0.77	1.08533e-14	9.83546e-14	753.1	1054.9	0.49	8.5792e-07	4.40524e-06	1	111755245	111768000	5585	40.26	1	protein_coding	DEAD-box helicase 20 [Source:HGNC Symbol;Acc:HGNC:2743]
ENSG00000103978	TMEM87A	1569.1	1988.7	0.34	0.00437129	0.0494608	1569.1	1595.6	0.02	0.898219	1	1988.7	1595.6	-0.32	0.00668862	0.0208629	15	42210447	42273584	5594	38.91	-1	protein_coding	transmembrane protein 87A [Source:HGNC Symbol;Acc:HGNC:24522]
ENSG00000116337	AMPD2	1021.9	825.4	-0.31	0.00461767	0.049592	1021.9	704.7	-0.55	9.12787e-07	4.11492e-06	825.4	704.7	-0.23	0.0353182	0.0780601	1	109616104	109632053	6849	56.74	1	protein_coding	adenosine monophosphate deaminase 2 [Source:HGNC Symbol;Acc:HGNC:469]
ENSG00000234912	SNHG20	165.5	233.3	0.5	0.00338941	0.049592	165.5	75.2	-1.11	1.98164e-09	1.0407e-08	233.3	75.2	-1.61	1.94655e-18	1.87067e-17	17	77086716	77099902	6087	48.65	1	lncRNA	small nucleolar RNA host gene 20 [Source:HGNC Symbol;Acc:HGNC:33099]
ENSG00000174010	KLHL15	493.5	607.8	0.29	0.00581025	0.0497505	493.5	987.2	0.99	7.13876e-21	9.60855e-20	607.8	987.2	0.7	3.04975e-11	1.62505e-10	X	23983720	24027186	6272	41.85	-1	protein_coding	kelch like family member 15 [Source:HGNC Symbol;Acc:HGNC:29347]
ENSG00000156127	BATF	443.1	554	0.33	0.00584628	0.0500178	443.1	1147	1.35	1.66658e-29	3.78385e-28	554	1147	1.01	1.10413e-17	1.21494e-16	14	75522455	75547004	939	44.51	1	protein_coding	basic leucine zipper ATF-like transcription factor [Source:HGNC Symbol;Acc:HGNC:958]
ENSG00000136379	ABHD17C	205.7	144.7	-0.49	0.00292137	0.0500748	205.7	60.7	-1.72	1.73048e-20	1.95721e-19	144.7	60.7	-1.22	7.04058e-11	5.34092e-10	15	80679684	80755621	3620	42.95	1	protein_coding	abhydrolase domain containing 17C [Source:HGNC Symbol;Acc:HGNC:26925]
ENSG00000113119	TMCO6	326.1	246.3	-0.4	0.00463215	0.0502178	326.1	115.9	-1.47	6.07959e-22	7.50557e-21	246.3	115.9	-1.07	3.98121e-12	2.43575e-11	5	140639427	140645408	3502	51.35	1	protein_coding	transmembrane and coiled-coil domains 6 [Source:HGNC Symbol;Acc:HGNC:28814]
ENSG00000169403	PTAFR	6237.3	4262.7	-0.55	0.00448329	0.050273	6237.3	464.6	-3.7	2.37535e-80	5.54739e-78	4262.7	464.6	-3.16	7.22918e-59	8.59989e-57	1	28147166	28193936	4208	48	-1	protein_coding	platelet activating factor receptor [Source:HGNC Symbol;Acc:HGNC:9582]
ENSG00000064687	ABCA7	1723.3	1137	-0.59	0.00459782	0.050273	1723.3	3690.6	1.04	5.71072e-07	2.85238e-06	1137	3690.6	1.64	4.88048e-15	5.24416e-14	19	1040101	1065572	8367	60.49	1	protein_coding	ATP binding cassette subfamily A member 7 [Source:HGNC Symbol;Acc:HGNC:37]
ENSG00000176454	LPCAT4	642.4	495.3	-0.38	0.00590472	0.050273	642.4	511.3	-0.34	0.0138238	0.0298515	495.3	511.3	0.04	0.787922	0.861017	15	34358633	34367196	4702	52.14	-1	protein_coding	lysophosphatidylcholine acyltransferase 4 [Source:HGNC Symbol;Acc:HGNC:30059]
ENSG00000143224	PPOX	377.1	293.4	-0.35	0.00473245	0.050273	377.1	113.7	-1.71	1.72518e-34	4.63736e-33	293.4	113.7	-1.35	6.32661e-22	7.67841e-21	1	161166056	161178013	4725	53.19	1	protein_coding	protoporphyrinogen oxidase [Source:HGNC Symbol;Acc:HGNC:9280]
ENSG00000116678	LEPR	216.7	158.7	-0.45	0.00412938	0.050273	216.7	597	1.48	1.05657e-22	1.60828e-21	158.7	597	1.93	3.52567e-36	1.61395e-34	1	65420652	65641559	11370	37.78	1	protein_coding	leptin receptor [Source:HGNC Symbol;Acc:HGNC:6554]
ENSG00000196922	ZNF252P	595.8	443.8	-0.42	0.00472352	0.0502866	595.8	310.2	-0.97	1.14233e-10	7.14063e-10	443.8	310.2	-0.56	0.000249649	0.00114519	8	144973589	145002895	9148	41.65	-1	transcribed_unprocessed_pseudogene	zinc finger protein 252, pseudogene [Source:HGNC Symbol;Acc:HGNC:13046]
ENSG00000127980	PEX1	1035.3	852.5	-0.28	0.0048115	0.0503916	1035.3	1756.1	0.76	6.28994e-15	5.71107e-14	852.5	1756.1	1.04	3.346e-26	4.89101e-25	7	92487020	92528520	7838	37.11	-1	protein_coding	peroxisomal biogenesis factor 1 [Source:HGNC Symbol;Acc:HGNC:8850]
ENSG00000037757	MRI1	653.1	483.6	-0.42	0.00432389	0.0505239	653.1	228.4	-1.49	4.54324e-22	6.65665e-21	483.6	228.4	-1.07	5.94844e-12	3.5845e-11	19	13764522	13774282	3466	52.2	1	protein_coding	methylthioribose-1-phosphate isomerase 1 [Source:HGNC Symbol;Acc:HGNC:28469]
ENSG00000134321	RSAD2	1135.2	1740	0.57	0.00476363	0.0505892	1135.2	375.8	-1.58	1.18339e-14	1.05943e-13	1740	375.8	-2.15	7.67258e-26	1.09544e-24	2	6865806	6898239	4722	40	1	protein_coding	radical S-adenosyl methionine domain containing 2 [Source:HGNC Symbol;Acc:HGNC:30908]
ENSG00000087338	GMCL1	957.7	729.2	-0.39	0.00478323	0.050756	957.7	1675.7	0.79	9.92501e-09	5.9152e-08	729.2	1675.7	1.19	1.36786e-17	1.1059e-16	2	69829660	69881384	4892	37.76	1	protein_coding	germ cell-less 1, spermatogenesis associated [Source:HGNC Symbol;Acc:HGNC:23843]
ENSG00000087269	NOP14	1179	1401.3	0.25	0.00441968	0.0510068	1179	2476.3	1.07	3.20037e-35	1.50187e-33	1401.3	2476.3	0.83	1.17728e-21	1.97211e-20	4	2937933	2963406	3559	50.02	-1	protein_coding	NOP14 nucleolar protein [Source:HGNC Symbol;Acc:HGNC:16821]
ENSG00000160124	CCDC58	128.6	177.6	0.46	0.00352989	0.0510068	128.6	97.4	-0.42	0.0135604	0.028904	177.6	97.4	-0.87	1.33284e-07	5.45609e-07	3	122359591	122383231	1746	39.16	-1	protein_coding	coiled-coil domain containing 58 [Source:HGNC Symbol;Acc:HGNC:31136]
ENSG00000171467	ZNF318	1612	1273.6	-0.33	0.00484918	0.0511358	1612	448.2	-1.84	3.78244e-52	2.71766e-50	1273.6	448.2	-1.51	1.48097e-35	3.40523e-34	6	43307134	43369647	9728	43.02	-1	protein_coding	zinc finger protein 318 [Source:HGNC Symbol;Acc:HGNC:13578]
ENSG00000114686	MRPL3	778.9	999.6	0.36	0.00484882	0.0511358	778.9	836.4	0.1	0.455578	0.695123	999.6	836.4	-0.26	0.0399555	0.0681297	3	131462212	131502983	2715	35.94	-1	protein_coding	mitochondrial ribosomal protein L3 [Source:HGNC Symbol;Acc:HGNC:10379]
ENSG00000182197	EXT1	155.2	202.1	0.38	0.00442251	0.0513822	155.2	907.5	2.54	2.02697e-86	5.06237e-84	202.1	907.5	2.16	2.43552e-65	2.75735e-63	8	117794490	118111853	8325	41.16	-1	protein_coding	exostosin glycosyltransferase 1 [Source:HGNC Symbol;Acc:HGNC:3512]
ENSG00000137494	ANKRD42	332	253.5	-0.39	0.00487865	0.0514743	332	169.7	-0.96	1.78532e-11	1.06264e-10	253.5	169.7	-0.58	6.58226e-05	0.000267322	11	83193712	83260694	6751	39.12	1	protein_coding	ankyrin repeat domain 42 [Source:HGNC Symbol;Acc:HGNC:26752]
ENSG00000225880	LINC00115	10.1	25.7	1.26	0.00038804	0.0514743	10.1	28.3	1.4	9.89527e-05	0.000187444	25.7	28.3	0.14	0.670466	0.611719	1	826206	827522	1317	52.7	-1	lncRNA	long intergenic non-protein coding RNA 115 [Source:HGNC Symbol;Acc:HGNC:26211]
ENSG00000213398	LCAT	101.4	65.6	-0.61	0.00235754	0.0515558	101.4	117.4	0.22	0.275384	0.414014	65.6	117.4	0.83	4.63362e-05	0.000106082	16	67939750	67944131	2625	58.67	-1	protein_coding	lecithin-cholesterol acyltransferase [Source:HGNC Symbol;Acc:HGNC:6522]
ENSG00000114796	KLHL24	2307	2910.5	0.33	0.0046321	0.0515986	2307	7155	1.62	9.01467e-45	4.90971e-43	2910.5	7155	1.3	3.44252e-29	7.69434e-28	3	183635610	183684519	8650	38.98	1	protein_coding	kelch like family member 24 [Source:HGNC Symbol;Acc:HGNC:25947]
ENSG00000141012	GALNS	919.5	671	-0.44	0.00614099	0.0515986	919.5	284.5	-1.7	6.54511e-25	1.00787e-23	671	284.5	-1.26	2.58817e-14	1.71666e-13	16	88813734	88856970	8402	60.17	-1	protein_coding	galactosamine (N-acetyl)-6-sulfatase [Source:HGNC Symbol;Acc:HGNC:4122]
ENSG00000186594	MIR22HG	433.1	713.8	0.69	0.0049063	0.0515986	433.1	40	-3.42	3.84469e-36	1.26861e-34	713.8	40	-4.11	9.83979e-52	5.62367e-50	17	1711493	1717174	2986	56.95	-1	lncRNA	MIR22 host gene [Source:HGNC Symbol;Acc:HGNC:28219]
ENSG00000145782	ATG12	1569.4	1799.5	0.2	0.00519053	0.0516484	1569.4	1660.7	0.08	0.25091	0.428589	1799.5	1660.7	-0.12	0.105181	0.234373	5	115828200	115841837	8867	36.6	-1	protein_coding	autophagy related 12 [Source:HGNC Symbol;Acc:HGNC:588]
ENSG00000052723	SIKE1	1374.6	1163.7	-0.24	0.00486605	0.0516484	1374.6	1676.9	0.28	0.000718201	0.0023907	1163.7	1676.9	0.52	6.59825e-10	2.99294e-09	1	114769479	114780685	5894	36.9	-1	protein_coding	suppressor of IKBKE 1 [Source:HGNC Symbol;Acc:HGNC:26119]
ENSG00000168807	SNTB2	762.8	606.2	-0.33	0.00500151	0.0516484	762.8	456.4	-0.73	9.91128e-10	5.34341e-09	606.2	456.4	-0.4	0.000828974	0.00194379	16	69187129	69309052	9875	41.92	1	protein_coding	syntrophin beta 2 [Source:HGNC Symbol;Acc:HGNC:11169]
ENSG00000117586	TNFSF4	290.4	418	0.48	0.00499781	0.0516484	290.4	751.2	1.42	7.78144e-17	8.04333e-16	418	751.2	0.94	2.69844e-08	1.09653e-07	1	173183731	173207331	3963	39.89	-1	protein_coding	TNF superfamily member 4 [Source:HGNC Symbol;Acc:HGNC:11934]
ENSG00000238113	LINC01410	45.7	23	-0.98	0.000720547	0.0516484	45.7	10.6	-2.02	2.31383e-09	7.22302e-09	23	10.6	-1.04	0.00300027	0.0050936	9	62801461	62813486	4123	40.99	1	lncRNA	long intergenic non-protein coding RNA 1410 [Source:HGNC Symbol;Acc:HGNC:50702]
ENSG00000204261	PSMB8-AS1	1150.1	1458.4	0.34	0.00501714	0.0516991	1150.1	871.8	-0.4	0.00115091	0.00342273	1458.4	871.8	-0.74	1.58235e-09	7.29544e-09	6	32844078	32846500	2423	52.21	1	lncRNA	PSMB8 antisense RNA 1 (head to head) [Source:HGNC Symbol;Acc:HGNC:39758]
ENSG00000105516	DBP	249.8	174.6	-0.52	0.00503455	0.0518368	249.8	1064.4	2.03	1.50923e-29	3.04295e-28	174.6	1064.4	2.55	1.44976e-44	5.34776e-43	19	48630030	48637379	6485	58.35	-1	protein_coding	D-box binding PAR bZIP transcription factor [Source:HGNC Symbol;Acc:HGNC:2697]
ENSG00000124784	RIOK1	501.8	630.5	0.33	0.00627071	0.0523121	501.8	778.1	0.64	1.21712e-07	5.36466e-07	630.5	778.1	0.31	0.00989996	0.0195084	6	7389793	7418037	2940	39.88	1	protein_coding	RIO kinase 1 [Source:HGNC Symbol;Acc:HGNC:18656]
ENSG00000135473	PAN2	1829.7	1478.6	-0.31	0.00503614	0.0525812	1829.7	3732.4	1.01	4.87341e-20	6.21689e-19	1478.6	3732.4	1.32	6.05641e-33	1.94504e-31	12	56316223	56334053	7282	47.67	-1	protein_coding	poly(A) specific ribonuclease subunit PAN2 [Source:HGNC Symbol;Acc:HGNC:20074]
ENSG00000072042	RDH11	1432	1169.4	-0.29	0.00497544	0.0525975	1432	1067	-0.42	5.46118e-05	0.000199256	1169.4	1067	-0.13	0.212882	0.425341	14	67676800	67695793	5498	42.62	-1	protein_coding	retinol dehydrogenase 11 [Source:HGNC Symbol;Acc:HGNC:17964]
ENSG00000189420	ZFP92	159.6	115.5	-0.46	0.00372749	0.0527917	159.6	159.5	-0.01	0.943781	1	115.5	159.5	0.45	0.00555752	0.0123343	X	153418322	153426481	6105	54.68	1	protein_coding	ZFP92 zinc finger protein [Source:HGNC Symbol;Acc:HGNC:12865]
ENSG00000132819	RBM38	1490.8	2067.3	0.47	0.00507815	0.0528924	1490.8	2492.9	0.69	4.65097e-05	0.000184069	2067.3	2492.9	0.21	0.202683	0.421729	20	57391396	57409333	2697	59.97	1	protein_coding	RNA binding motif protein 38 [Source:HGNC Symbol;Acc:HGNC:15818]
ENSG00000088179	PTPN4	1096.9	1407.5	0.35	0.00468164	0.0530359	1096.9	3010.3	1.45	4.62953e-31	1.1509e-29	1407.5	3010.3	1.09	1.70339e-18	2.32532e-17	2	119759922	119984899	13276	36.97	1	protein_coding	protein tyrosine phosphatase non-receptor type 4 [Source:HGNC Symbol;Acc:HGNC:9656]
ENSG00000185070	FLRT2	110.8	45.4	-1.03	0.00252171	0.0530359	110.8	13.2	-2.53	1.12516e-10	6.11946e-10	45.4	13.2	-1.5	0.000193256	0.000398488	14	85530144	85654428	34901	39.33	1	protein_coding	fibronectin leucine rich transmembrane protein 2 [Source:HGNC Symbol;Acc:HGNC:3761]
ENSG00000264247	LINC00909	377.4	462.1	0.29	0.00513315	0.0531784	377.4	393.5	0.06	0.606034	0.788961	462.1	393.5	-0.24	0.0256334	0.0798932	18	74590317	74598885	5411	43.54	-1	lncRNA	long intergenic non-protein coding RNA 909 [Source:HGNC Symbol;Acc:HGNC:44331]
ENSG00000116903	EXOC8	1129.5	1463.1	0.38	0.00521005	0.0532582	1129.5	1265.5	0.15	0.277152	0.469963	1463.1	1265.5	-0.23	0.0895787	0.134898	1	231332753	231337852	5100	43.25	-1	protein_coding	exocyst complex component 8 [Source:HGNC Symbol;Acc:HGNC:24659]
ENSG00000274979	AC020656.2	64.8	102.7	0.75	0.00374576	0.0533964	64.8	149.7	1.12	1.48966e-05	5.20402e-05	102.7	149.7	0.37	0.142947	0.306518	12	69326574	69331882	5309	38.75	-1	lncRNA	novel transcript
ENSG00000110514	MADD	3138.3	2149.4	-0.54	0.00474181	0.0535462	3138.3	5517.8	0.79	3.25483e-05	0.000120115	2149.4	5517.8	1.33	3.03097e-12	2.63293e-11	11	47269161	47330031	8366	47.1	1	protein_coding	MAP kinase activating death domain [Source:HGNC Symbol;Acc:HGNC:6766]
ENSG00000140416	TPM1	270	211.6	-0.35	0.00474111	0.0539865	270	291.8	0.11	0.39349	0.54964	211.6	291.8	0.46	0.000288668	0.00107008	15	63042632	63071915	13765	45.06	1	protein_coding	tropomyosin 1 [Source:HGNC Symbol;Acc:HGNC:12010]
ENSG00000076924	XAB2	1117.6	1348.7	0.27	0.00549981	0.0539939	1117.6	1941.5	0.79	5.0258e-16	4.95169e-15	1348.7	1941.5	0.52	8.77225e-08	5.11214e-07	19	7619525	7629545	4653	60.81	-1	protein_coding	XPA binding protein 2 [Source:HGNC Symbol;Acc:HGNC:14089]
ENSG00000197124	ZNF682	112.3	170.1	0.59	0.00388025	0.0539996	112.3	193.7	0.76	0.000210246	0.000600391	170.1	193.7	0.17	0.396499	0.529993	19	19997058	20039505	4967	41.4	-1	protein_coding	zinc finger protein 682 [Source:HGNC Symbol;Acc:HGNC:28857]
ENSG00000204569	PPP1R10	1366.9	1077.5	-0.34	0.00479886	0.0540181	1366.9	4800.5	1.8	2.78979e-51	1.94961e-49	1077.5	4800.5	2.14	2.64722e-71	5.51143e-69	6	30600413	30618612	5202	46.35	-1	protein_coding	protein phosphatase 1 regulatory subunit 10 [Source:HGNC Symbol;Acc:HGNC:9284]
ENSG00000116604	MEF2D	2068.8	1630.1	-0.34	0.00497177	0.054021	2068.8	4606	1.16	5.67597e-22	8.9693e-21	1630.1	4606	1.5	1.77102e-35	6.50306e-34	1	156463727	156500779	6351	54.21	-1	protein_coding	myocyte enhancer factor 2D [Source:HGNC Symbol;Acc:HGNC:6997]
ENSG00000081177	EXD2	369.6	299.3	-0.31	0.00526406	0.0541451	369.6	283.1	-0.39	0.000605818	0.00168929	299.3	283.1	-0.08	0.483044	0.993574	14	69191511	69244020	6263	41.37	1	protein_coding	exonuclease 3'-5' domain containing 2 [Source:HGNC Symbol;Acc:HGNC:20217]
ENSG00000107104	KANK1	176.8	280.7	0.59	0.00530965	0.0545573	176.8	466.3	1.34	1.87245e-10	9.14628e-10	280.7	466.3	0.75	0.000311012	0.000847054	9	470291	746106	11908	42.03	1	protein_coding	KN motif and ankyrin repeat domains 1 [Source:HGNC Symbol;Acc:HGNC:19309]
ENSG00000165891	E2F7	133.3	233.2	0.79	0.0052271	0.0545573	133.3	328.3	1.18	2.98844e-05	9.51916e-05	233.2	328.3	0.39	0.162996	0.252089	12	77021248	77065569	6291	40.18	-1	protein_coding	E2F transcription factor 7 [Source:HGNC Symbol;Acc:HGNC:23820]
ENSG00000011304	PTBP1	6003.8	7182.9	0.26	0.00500877	0.0545933	6003.8	5308.6	-0.18	0.0511601	0.117329	7182.9	5308.6	-0.44	2.02215e-06	1.04825e-05	19	797075	812327	6883	61.17	1	protein_coding	polypyrimidine tract binding protein 1 [Source:HGNC Symbol;Acc:HGNC:9583]
ENSG00000128011	LRFN1	77.6	54.5	-0.5	0.00535065	0.0548616	77.6	437.1	2.48	1.03778e-53	6.80123e-52	54.5	437.1	2.98	2.66714e-70	5.11897e-68	19	39306568	39315336	3381	57.24	-1	protein_coding	leucine rich repeat and fibronectin type III domain containing 1 [Source:HGNC Symbol;Acc:HGNC:29290]
ENSG00000162994	CLHC1	134.2	86	-0.61	0.00264008	0.0550058	134.2	71.3	-0.83	8.03461e-05	0.000250326	86	71.3	-0.22	0.308513	0.366194	2	55172547	55232563	6642	39.62	-1	protein_coding	clathrin heavy chain linker domain containing 1 [Source:HGNC Symbol;Acc:HGNC:26453]
ENSG00000227939	RPL3P2	1587.2	1898	0.27	0.0056956	0.0553432	1587.2	2106.3	0.4	3.01785e-05	0.000112521	1898	2106.3	0.14	0.155992	0.329451	6	31280317	31281519	1203	53.53	1	processed_pseudogene	ribosomal protein L3 pseudogene 2 [Source:HGNC Symbol;Acc:HGNC:17834]
ENSG00000125089	SH3TC1	1053.4	742	-0.53	0.00513298	0.0553432	1053.4	4668.5	2.24	7.54345e-33	2.10217e-31	742	4668.5	2.77	5.54159e-49	3.97416e-47	4	8182072	8241803	10601	57.48	1	protein_coding	SH3 domain and tetratricopeptide repeats 1 [Source:HGNC Symbol;Acc:HGNC:26009]
ENSG00000144749	LRIG1	942.1	1208.4	0.36	0.00539122	0.0553432	942.1	2782.4	1.56	1.55107e-34	4.78425e-33	1208.4	2782.4	1.2	2.28867e-21	3.74674e-20	3	66378797	66501263	7032	46.07	-1	protein_coding	leucine rich repeats and immunoglobulin like domains 1 [Source:HGNC Symbol;Acc:HGNC:17360]
ENSG00000124587	PEX6	582.9	422.2	-0.47	0.0053317	0.0553432	582.9	597.3	0.1	0.571963	0.838361	422.2	597.3	0.57	0.000845179	0.0023407	6	42963865	42979181	3465	51.99	-1	protein_coding	peroxisomal biogenesis factor 6 [Source:HGNC Symbol;Acc:HGNC:8859]
ENSG00000183283	DAZAP2	7359.5	8998.6	0.29	0.00517546	0.0557248	7359.5	1736.7	-2.08	2.9568e-88	9.22692e-86	8998.6	1736.7	-2.37	6.53133e-114	5.84957e-111	12	51238724	51271362	5299	46.75	1	protein_coding	DAZ associated protein 2 [Source:HGNC Symbol;Acc:HGNC:2684]
ENSG00000168496	FEN1	649.1	815.6	0.33	0.00537703	0.0557248	649.1	272.9	-1.26	6.56025e-24	9.7537e-23	815.6	272.9	-1.59	2.54967e-37	6.64258e-36	11	61792911	61797238	2198	48.87	1	protein_coding	flap structure-specific endonuclease 1 [Source:HGNC Symbol;Acc:HGNC:3650]
ENSG00000132323	ILKAP	692.7	841.8	0.28	0.00539278	0.0558003	692.7	906.6	0.38	0.000149515	0.000514716	841.8	906.6	0.1	0.301501	0.557142	2	238170402	238203708	4749	44.83	-1	protein_coding	ILK associated serine/threonine phosphatase [Source:HGNC Symbol;Acc:HGNC:15566]
ENSG00000272948	AP001412.1	2.7	9.6	1.56	0.000826784	0.0558003	2.7	65.8	4.25	2.00421e-22	1.61431e-21	9.6	65.8	2.68	1.12382e-14	5.56034e-14	21	37267784	37268497	714	57.28	1	lncRNA	novel transcript, antisense to DSCR3
ENSG00000116731	PRDM2	2542.5	3169.1	0.32	0.0050266	0.055871	2542.5	2441.9	-0.06	0.603118	1	3169.1	2441.9	-0.38	0.000907079	0.00321063	1	13700198	13825079	10923	43.44	1	protein_coding	PR/SET domain 2 [Source:HGNC Symbol;Acc:HGNC:9347]
ENSG00000117408	IPO13	701.8	558.8	-0.34	0.00687674	0.055973	701.8	1537.6	1.11	5.41023e-19	6.45943e-18	558.8	1537.6	1.46	5.46344e-31	1.55383e-29	1	43946950	43968022	5072	51.63	1	protein_coding	importin 13 [Source:HGNC Symbol;Acc:HGNC:16853]
ENSG00000105376	ICAM5	133.3	67.1	-0.92	0.00265423	0.0560879	133.3	23.7	-2.52	8.67309e-14	6.03862e-13	67.1	23.7	-1.6	3.21181e-06	9.28814e-06	19	10289952	10296778	3935	64.04	1	protein_coding	intercellular adhesion molecule 5 [Source:HGNC Symbol;Acc:HGNC:5348]
ENSG00000078142	PIK3C3	1316.3	1093.7	-0.27	0.00583733	0.0563651	1316.3	1637.9	0.32	0.00125767	0.00402633	1093.7	1637.9	0.58	2.44839e-09	1.05814e-08	18	41955234	42087830	15170	35.33	1	protein_coding	phosphatidylinositol 3-kinase catalytic subunit type 3 [Source:HGNC Symbol;Acc:HGNC:8974]
ENSG00000133706	LARS	3170.2	2618.7	-0.27	0.00329095	0.0564692	3170.2	2867	-0.14	0.127243	0.239026	2618.7	2867	0.13	0.160048	0.34228	5	146113034	146182650	8112	38.69	-1	protein_coding	leucyl-tRNA synthetase [Source:HGNC Symbol;Acc:HGNC:6512]
ENSG00000163599	CTLA4	1811.5	1343.2	-0.42	0.00590289	0.0569089	1811.5	1206.5	-0.56	0.00020954	0.000758555	1343.2	1206.5	-0.15	0.335962	0.425955	2	203867771	203873965	2140	42.23	1	protein_coding	cytotoxic T-lymphocyte associated protein 4 [Source:HGNC Symbol;Acc:HGNC:2505]
ENSG00000064547	LPAR2	459.1	370.9	-0.3	0.00492214	0.0570938	459.1	241.8	-0.92	8.38788e-16	7.20355e-15	370.9	241.8	-0.61	9.85823e-08	4.0771e-07	19	19623655	19628930	2975	58.93	-1	protein_coding	lysophosphatidic acid receptor 2 [Source:HGNC Symbol;Acc:HGNC:3168]
ENSG00000213397	HAUS7	24.5	54.9	1.11	0.000452752	0.0577491	24.5	3.8	-2.36	9.24174e-08	2.40828e-07	54.9	3.8	-3.48	1.03108e-15	4.61427e-15	X	153447666	153495516	3968	58.62	-1	protein_coding	HAUS augmin like complex subunit 7 [Source:HGNC Symbol;Acc:HGNC:32979]
ENSG00000154781	CCDC174	618.3	818	0.4	0.00572944	0.0577756	618.3	1950	1.64	3.40632e-30	7.98581e-29	818	1950	1.24	4.16898e-18	3.45823e-17	3	14651746	14672659	3556	42.28	1	protein_coding	coiled-coil domain containing 174 [Source:HGNC Symbol;Acc:HGNC:28033]
ENSG00000129473	BCL2L2	617.8	462.6	-0.41	0.00571589	0.0577756	617.8	65.1	-3.21	2.68153e-76	4.83756e-74	462.6	65.1	-2.8	4.85097e-58	4.13151e-56	14	23298790	23311759	4189	51.4	1	protein_coding	BCL2 like 2 [Source:HGNC Symbol;Acc:HGNC:995]
ENSG00000176148	TCP11L1	388.2	293	-0.4	0.00573133	0.0577756	388.2	1328.2	1.77	1.01058e-36	3.03345e-35	293	1328.2	2.17	3.80728e-53	2.15101e-51	11	33039417	33105943	5370	42.1	1	protein_coding	t-complex 11 like 1 [Source:HGNC Symbol;Acc:HGNC:25655]
ENSG00000166484	MAPK7	346.8	276.7	-0.32	0.00573277	0.0577756	346.8	253.7	-0.45	0.000167318	0.000565681	276.7	253.7	-0.13	0.287001	0.437643	17	19377721	19383544	5196	59.22	1	protein_coding	mitogen-activated protein kinase 7 [Source:HGNC Symbol;Acc:HGNC:6880]
ENSG00000099958	DERL3	131	191.2	0.57	0.00418693	0.0577756	131	38.4	-1.71	1.04974e-13	7.57507e-13	191.2	38.4	-2.28	1.10242e-23	1.48121e-22	22	23834503	23839128	3796	61.13	-1	protein_coding	derlin 3 [Source:HGNC Symbol;Acc:HGNC:14236]
ENSG00000187790	FANCM	322.9	254.1	-0.34	0.00520479	0.0577928	322.9	412.9	0.36	0.00291142	0.00725708	254.1	412.9	0.7	1.03623e-08	4.71655e-08	14	45135930	45200890	8478	37.51	1	protein_coding	FA complementation group M [Source:HGNC Symbol;Acc:HGNC:23168]
ENSG00000260526	AC109347.1	28.4	48.2	0.73	0.00287427	0.0580669	28.4	101.2	1.78	7.40418e-14	5.47634e-13	48.2	101.2	1.05	3.19113e-06	9.60687e-06	4	112229561	112231596	2036	35.9	-1	lncRNA	novel transcript, antisense to AP1AR
ENSG00000109118	PHF12	1890.3	1338.7	-0.49	0.00546583	0.0583734	1890.3	10902.3	2.49	1.13178e-44	5.60449e-43	1338.7	10902.3	2.98	3.06048e-63	4.39979e-61	17	28905250	28951771	12227	46.18	-1	protein_coding	PHD finger protein 12 [Source:HGNC Symbol;Acc:HGNC:20816]
ENSG00000197562	RAB40C	304.1	227.8	-0.41	0.0057304	0.0585123	304.1	483.9	0.66	5.77563e-06	2.36397e-05	227.8	483.9	1.07	3.94052e-13	4.5073e-12	16	589357	629272	4182	56.81	1	protein_coding	RAB40C, member RAS oncogene family [Source:HGNC Symbol;Acc:HGNC:18285]
ENSG00000105369	CD79A	369.7	497.9	0.46	0.00528812	0.0585361	369.7	155.2	-1.26	4.81352e-13	2.90633e-12	497.9	155.2	-1.71	3.26453e-23	7.22786e-22	19	41877120	41881372	1503	59.02	1	protein_coding	CD79a molecule [Source:HGNC Symbol;Acc:HGNC:1698]
ENSG00000198755	RPL10A	3453.5	4016.9	0.22	0.00553005	0.0585524	3453.5	4101	0.25	0.00212967	0.00601992	4016.9	4101	0.02	0.760072	1	6	35468401	35470785	1508	56.98	1	protein_coding	ribosomal protein L10a [Source:HGNC Symbol;Acc:HGNC:10299]
ENSG00000179152	TCAIM	551.1	440.5	-0.32	0.00729715	0.058568	551.1	879.9	0.67	1.53347e-08	7.3955e-08	440.5	879.9	0.99	9.64068e-17	7.63514e-16	3	44338119	44409451	8743	39.47	1	protein_coding	T cell activation inhibitor, mitochondrial [Source:HGNC Symbol;Acc:HGNC:25241]
ENSG00000126705	AHDC1	265.9	192	-0.47	0.00532369	0.0586018	265.9	384.1	0.52	0.00193163	0.00490423	192	384.1	0.99	4.76652e-09	2.44127e-08	1	27534035	27604431	8297	56.39	-1	protein_coding	AT-hook DNA binding motif containing 1 [Source:HGNC Symbol;Acc:HGNC:25230]
ENSG00000175592	FOSL1	87.1	154.1	0.75	0.00428618	0.0586452	87.1	52.2	-0.75	0.00652094	0.0150584	154.1	52.2	-1.5	3.98055e-08	1.71341e-07	11	65892049	65900573	1887	55.66	-1	protein_coding	FOS like 1, AP-1 transcription factor subunit [Source:HGNC Symbol;Acc:HGNC:13718]
ENSG00000215086	NPM1P24	147.8	190.3	0.36	0.00532516	0.0587187	147.8	239.4	0.69	6.63709e-08	2.86727e-07	190.3	239.4	0.34	0.00734612	0.0213457	10	72917641	72918534	894	41.05	-1	processed_pseudogene	nucleophosmin 1 pseudogene 24 [Source:HGNC Symbol;Acc:HGNC:45097]
ENSG00000112983	BRD8	1214.5	994.3	-0.29	0.00618213	0.0587473	1214.5	2760	1.17	1.13809e-29	2.65618e-28	994.3	2760	1.46	1.13653e-44	6.42167e-43	5	138139766	138178986	7046	43.02	-1	protein_coding	bromodomain containing 8 [Source:HGNC Symbol;Acc:HGNC:19874]
ENSG00000165275	TRMT10B	290.5	231.7	-0.32	0.00734779	0.0587473	290.5	932.4	1.67	1.12105e-48	6.95692e-47	231.7	932.4	1.99	2.61031e-66	2.87843e-64	9	37753803	37778972	2866	42.56	1	protein_coding	tRNA methyltransferase 10B [Source:HGNC Symbol;Acc:HGNC:26454]
ENSG00000254685	FPGT	499.5	319.7	-0.62	0.0053438	0.0587881	499.5	271	-0.88	8.6546e-05	0.000268978	319.7	271	-0.26	0.247208	0.386505	1	74198212	74234086	4180	34.35	1	protein_coding	fucose-1-phosphate guanylyltransferase [Source:HGNC Symbol;Acc:HGNC:3825]
ENSG00000185219	ZNF445	1004.4	764.7	-0.38	0.00597735	0.0588456	1004.4	1296.1	0.36	0.0095963	0.024155	764.7	1296.1	0.74	9.95156e-08	5.67613e-07	3	44431705	44477670	18886	44.45	-1	protein_coding	zinc finger protein 445 [Source:HGNC Symbol;Acc:HGNC:21018]
ENSG00000279696	AP001273.1	75.7	51	-0.58	0.00291647	0.0588908	75.7	98.9	0.38	0.0417514	0.0671153	51	98.9	0.96	8.60453e-07	2.66338e-06	11	93726654	93729805	3152	37.34	-1	TEC	novel transcript
ENSG00000132950	ZMYM5	517.3	405	-0.35	0.00583296	0.0590106	517.3	877.3	0.76	1.5228e-09	9.01567e-09	405	877.3	1.11	1.86612e-18	1.95835e-17	13	19823482	19863649	3726	42.62	-1	protein_coding	zinc finger MYM-type containing 5 [Source:HGNC Symbol;Acc:HGNC:13029]
ENSG00000151148	UBE3B	1296.6	1070.8	-0.27	0.00595338	0.0592145	1296.6	1904.6	0.55	1.63179e-08	8.83777e-08	1070.8	1904.6	0.83	5.35796e-17	6.53222e-16	12	109477402	109536705	12453	46.32	1	protein_coding	ubiquitin protein ligase E3B [Source:HGNC Symbol;Acc:HGNC:13478]
ENSG00000163703	CRELD1	387.2	275.3	-0.49	0.00594389	0.0592509	387.2	341	-0.19	0.274623	0.364209	275.3	341	0.29	0.101158	0.179964	3	9933822	9945413	3778	51.58	1	protein_coding	cysteine rich with EGF like domains 1 [Source:HGNC Symbol;Acc:HGNC:14630]
ENSG00000116990	MYCL	569.2	368	-0.65	0.00541255	0.0592707	569.2	407	-0.47	0.0456818	0.0885689	368	407	0.18	0.438953	0.887382	1	39895426	39902256	5063	53.68	-1	protein_coding	MYCL proto-oncogene, bHLH transcription factor [Source:HGNC Symbol;Acc:HGNC:7555]
ENSG00000111790	FGFR1OP2	2128.3	1765.5	-0.27	0.00549563	0.0595877	2128.3	3820.9	0.85	3.28425e-19	3.99983e-18	1765.5	3820.9	1.12	1.01343e-31	3.10154e-30	12	26938470	26966650	5884	35.89	1	protein_coding	FGFR1 oncogene partner 2 [Source:HGNC Symbol;Acc:HGNC:23098]
ENSG00000271870	AC024060.2	55.2	84.1	0.6	0.00297193	0.0597352	55.2	63.8	0.21	0.323721	0.451428	84.1	63.8	-0.39	0.0569874	0.076589	3	3152942	3153435	494	33.81	1	lncRNA	novel transcript, antisense to CRBN
ENSG00000023445	BIRC3	7672.4	9832.8	0.35	0.00578197	0.0604708	7672.4	25659.8	1.72	3.31634e-42	1.44722e-40	9832.8	25659.8	1.37	1.86363e-27	3.81074e-26	11	102317450	102339403	7518	37.6	1	protein_coding	baculoviral IAP repeat containing 3 [Source:HGNC Symbol;Acc:HGNC:591]
ENSG00000164414	SLC35A1	193.2	140.7	-0.45	0.00453367	0.0605866	193.2	79.6	-1.26	2.04841e-13	1.47046e-12	140.7	79.6	-0.81	3.26662e-06	1.13901e-05	6	87470623	87512336	1994	39.25	1	protein_coding	solute carrier family 35 member A1 [Source:HGNC Symbol;Acc:HGNC:11021]
ENSG00000186352	ANKRD37	103.9	63.4	-0.69	0.00449955	0.0606615	103.9	252.2	1.25	9.15637e-08	4.0366e-07	63.4	252.2	1.94	5.31436e-16	5.89082e-15	4	185396021	185400628	2253	45.33	1	protein_coding	ankyrin repeat domain 37 [Source:HGNC Symbol;Acc:HGNC:29593]
ENSG00000171206	TRIM8	1516.1	1254.8	-0.27	0.0064775	0.0608779	1516.1	2347.8	0.64	5.37524e-11	3.61869e-10	1254.8	2347.8	0.91	1.94982e-20	3.01305e-19	10	102642310	102660680	9542	58.57	1	protein_coding	tripartite motif containing 8 [Source:HGNC Symbol;Acc:HGNC:15579]
ENSG00000130813	SHFL	1294.1	1089.2	-0.25	0.00614129	0.0608779	1294.1	297.3	-2.12	3.21693e-100	1.58916e-97	1089.2	297.3	-1.87	6.90251e-78	1.8942e-75	19	10086122	10093252	4341	56.65	1	protein_coding	shiftless antiviral inhibitor of ribosomal frameshifting [Source:HGNC Symbol;Acc:HGNC:25649]
ENSG00000126246	IGFLR1	251.9	187.2	-0.42	0.00607068	0.0609009	251.9	96.4	-1.36	1.8548e-16	1.6679e-15	187.2	96.4	-0.94	1.83362e-08	1.1087e-07	19	35738801	35742453	2203	57.9	-1	protein_coding	IGF like family receptor 1 [Source:HGNC Symbol;Acc:HGNC:23620]
ENSG00000114388	NPRL2	463.7	330.3	-0.48	0.0077237	0.0610009	463.7	711.4	0.6	0.000823824	0.00221673	330.3	711.4	1.09	2.06364e-09	9.36729e-09	3	50347330	50350826	3412	56.13	-1	protein_coding	NPR2 like, GATOR1 complex subunit [Source:HGNC Symbol;Acc:HGNC:24969]
ENSG00000130222	GADD45G	180.7	309.8	0.79	0.00610222	0.0611243	180.7	559.7	1.55	7.28912e-08	2.80702e-07	309.8	559.7	0.76	0.0080012	0.0172229	9	89605012	89606555	1323	66.26	1	protein_coding	growth arrest and DNA damage inducible gamma [Source:HGNC Symbol;Acc:HGNC:4097]
ENSG00000100918	REC8	440.7	614.1	0.47	0.0061237	0.0612928	440.7	146.3	-1.57	5.14532e-18	5.51566e-17	614.1	146.3	-2.05	1.36322e-29	4.51034e-28	14	24171853	24180257	3844	55.21	1	protein_coding	REC8 meiotic recombination protein [Source:HGNC Symbol;Acc:HGNC:16879]
ENSG00000100601	ALKBH1	272.2	335.8	0.3	0.0061409	0.0614183	272.2	638.8	1.22	5.63469e-30	1.16288e-28	335.8	638.8	0.92	3.37476e-18	3.20122e-17	14	77672404	77708023	2847	42.35	-1	protein_coding	alkB homolog 1, histone H2A dioxygenase [Source:HGNC Symbol;Acc:HGNC:17911]
ENSG00000167554	ZNF610	28.2	14.4	-0.97	0.00311143	0.0614274	28.2	186.5	2.6	2.38765e-19	2.55811e-18	14.4	186.5	3.57	2.5992e-30	3.78954e-29	19	52336243	52367778	3548	44.89	1	protein_coding	zinc finger protein 610 [Source:HGNC Symbol;Acc:HGNC:26687]
ENSG00000102384	CENPI	139.2	95.8	-0.54	0.00460373	0.0618385	139.2	60.2	-1.17	9.75081e-09	4.61591e-08	95.8	60.2	-0.63	0.00246174	0.00810716	X	101098218	101163681	4321	40.62	1	protein_coding	centromere protein I [Source:HGNC Symbol;Acc:HGNC:3968]
ENSG00000243364	EFNA4	59.4	33.1	-0.82	0.00313701	0.0618385	59.4	89.1	0.56	0.0350722	0.0524098	33.1	89.1	1.38	5.87096e-07	1.92536e-06	1	155063737	155069553	1257	54.13	1	protein_coding	ephrin A4 [Source:HGNC Symbol;Acc:HGNC:3224]
ENSG00000136522	MRPL47	464.6	558.6	0.27	0.00629603	0.0619535	464.6	561.5	0.27	0.00595194	0.01384	558.6	561.5	0.01	0.954144	1	3	179588285	179604649	1365	38.56	-1	protein_coding	mitochondrial ribosomal protein L47 [Source:HGNC Symbol;Acc:HGNC:16652]
ENSG00000023608	SNAPC1	277.4	191	-0.52	0.00553932	0.0622113	277.4	632.1	1.24	1.07121e-11	6.82566e-11	191	632.1	1.76	1.66063e-21	1.94977e-20	14	61762420	61796428	2593	39.55	1	protein_coding	small nuclear RNA activating complex polypeptide 1 [Source:HGNC Symbol;Acc:HGNC:11134]
ENSG00000286563	AC078983.1	0.4	6.2	2.48	0.000108642	0.0623882	0.4	28.3	4.55	2.13954e-13	8.9942e-13	6.2	28.3	2.07	6.44465e-06	1.85807e-05	12	67329014	67350924	1743	37.32	1	lncRNA	novel transcript
ENSG00000077454	LRCH4	670.1	552.4	-0.28	0.00635902	0.0624316	670.1	391.8	-0.77	1.88037e-13	1.35265e-12	552.4	391.8	-0.49	2.74109e-06	8.93755e-06	7	100574011	100586129	7117	60.34	-1	protein_coding	leucine rich repeats and calponin homology domain containing 4 [Source:HGNC Symbol;Acc:HGNC:6691]
ENSG00000240401	AC012358.3	20	9.1	-1.07	0.00145252	0.0625711	20	75.2	1.85	3.58318e-11	1.43165e-10	9.1	75.2	2.91	2.89627e-20	2.58123e-19	2	55282350	55346049	5246	36.02	1	lncRNA	novel transcript, antisense to CCDC88A
ENSG00000103507	BCKDK	1191	963.9	-0.31	0.00642886	0.0628155	1191	590.3	-1.01	2.99503e-18	3.4e-17	963.9	590.3	-0.7	1.71463e-09	1.01513e-08	16	31106107	31112791	3873	57.82	1	protein_coding	branched chain keto acid dehydrogenase kinase [Source:HGNC Symbol;Acc:HGNC:16902]
ENSG00000275302	CCL4	933.1	7150.3	1.98	0.00588649	0.0628155	933.1	734.3	-0.26	0.71203	1	7150.3	734.3	-2.24	0.00179017	0.0062173	17	36103827	36105621	1795	48.52	1	protein_coding	C-C motif chemokine ligand 4 [Source:HGNC Symbol;Acc:HGNC:10630]
ENSG00000214517	PPME1	484.3	397.5	-0.28	0.00804676	0.0628824	484.3	1027.8	1.08	5.35241e-25	8.40833e-24	397.5	1027.8	1.36	3.65425e-38	1.00862e-36	11	74171267	74254703	7749	38.61	1	protein_coding	protein phosphatase methylesterase 1 [Source:HGNC Symbol;Acc:HGNC:30178]
ENSG00000139180	NDUFA9	303.1	372	0.3	0.00585437	0.0629511	303.1	222.1	-0.44	0.000115167	0.000381891	372	222.1	-0.74	7.34713e-11	4.08799e-10	12	4649095	4694317	10391	39.57	1	protein_coding	NADH:ubiquinone oxidoreductase subunit A9 [Source:HGNC Symbol;Acc:HGNC:7693]
ENSG00000169131	ZNF354A	364.5	273.7	-0.41	0.00646525	0.0630003	364.5	232.2	-0.65	2.29685e-05	7.45106e-05	273.7	232.2	-0.24	0.120622	0.194083	5	178711512	178730659	2984	46.03	-1	protein_coding	zinc finger protein 354A [Source:HGNC Symbol;Acc:HGNC:11628]
ENSG00000182511	FES	956.2	632.4	-0.6	0.00645148	0.0630062	956.2	421.8	-1.29	8.1229e-09	3.95904e-08	632.4	421.8	-0.68	0.002235	0.00488542	15	90883695	90895776	4202	59.18	1	protein_coding	FES proto-oncogene, tyrosine kinase [Source:HGNC Symbol;Acc:HGNC:3657]
ENSG00000146826	MAP11	786.2	608.3	-0.37	0.00646426	0.0630836	786.2	584.6	-0.44	0.00116491	0.00311275	608.3	584.6	-0.07	0.586417	0.77528	7	100154420	100158723	3263	60.48	-1	protein_coding	microtubule associated protein 11 [Source:HGNC Symbol;Acc:HGNC:25604]
ENSG00000234741	GAS5	1208.3	1435.6	0.25	0.00647558	0.0631466	1208.3	1425	0.24	0.0100747	0.02527	1435.6	1425	-0.01	0.894796	1	1	173858559	173868882	4842	44.51	-1	lncRNA	growth arrest specific 5 [Source:HGNC Symbol;Acc:HGNC:16355]
ENSG00000180549	FUT7	57.1	30.9	-0.87	0.000957782	0.0636409	57.1	3	-3.86	2.80681e-19	1.82128e-18	30.9	3	-2.99	7.38554e-12	3.16787e-11	9	137030174	137033010	2584	65.42	-1	protein_coding	fucosyltransferase 7 [Source:HGNC Symbol;Acc:HGNC:4018]
ENSG00000205981	DNAJC19	258.1	321.1	0.31	0.00645487	0.063688	258.1	175.7	-0.56	5.58305e-06	1.95353e-05	321.1	175.7	-0.87	8.82891e-13	7.7636e-12	3	180983709	180989774	3586	39.17	-1	protein_coding	DnaJ heat shock protein family (Hsp40) member C19 [Source:HGNC Symbol;Acc:HGNC:30528]
ENSG00000167723	TRPV3	24.6	48.6	0.97	0.000952661	0.0640211	24.6	14.6	-0.73	0.0305103	0.0371242	48.6	14.6	-1.7	1.94387e-07	4.44459e-07	17	3510502	3557995	9780	51.69	-1	protein_coding	transient receptor potential cation channel subfamily V member 3 [Source:HGNC Symbol;Acc:HGNC:18084]
ENSG00000121022	COPS5	981.9	1206.2	0.3	0.00694636	0.0640638	981.9	1160.3	0.24	0.0320044	0.0722055	1206.2	1160.3	-0.06	0.58911	0.660349	8	67043079	67083783	7779	39.82	-1	protein_coding	COP9 signalosome subunit 5 [Source:HGNC Symbol;Acc:HGNC:2240]
ENSG00000213024	NUP62	2372.5	1853.3	-0.36	0.00649041	0.0646318	2372.5	2215.3	-0.1	0.433155	0.715984	1853.3	2215.3	0.25	0.0532975	0.133871	19	49906825	49929763	6020	54.29	-1	protein_coding	nucleoporin 62 [Source:HGNC Symbol;Acc:HGNC:8066]
ENSG00000285669	AC026979.4	64.9	38.7	-0.73	0.00151731	0.0646786	64.9	38.6	-0.75	0.00176826	0.00304842	38.7	38.6	-0.02	0.949796	0.820853	8	30192429	30201332	4587	39.62	1	lncRNA	novel transcript
ENSG00000240303	ACAD11	66.7	40.6	-0.71	0.00331217	0.0651464	66.7	63.9	-0.07	0.783089	0.935678	40.6	63.9	0.64	0.00916399	0.0143612	3	132558138	132660082	5033	37.44	-1	protein_coding	acyl-CoA dehydrogenase family member 11 [Source:HGNC Symbol;Acc:HGNC:30211]
ENSG00000139714	MORN3	80.3	114.9	0.49	0.00420718	0.0652849	80.3	266.2	1.68	9.92234e-24	1.45263e-22	114.9	266.2	1.18	2.86602e-13	1.90995e-12	12	121648742	121672631	3856	50.66	-1	protein_coding	MORN repeat containing 3 [Source:HGNC Symbol;Acc:HGNC:29807]
ENSG00000122877	EGR2	1832.2	2974.2	0.84	0.00643959	0.0656422	1832.2	426.5	-2.13	1.01689e-11	7.24969e-11	2974.2	426.5	-2.97	1.87202e-21	3.09179e-20	10	62811996	62919900	3689	42.64	-1	protein_coding	early growth response 2 [Source:HGNC Symbol;Acc:HGNC:3239]
ENSG00000168890	TMEM150A	372	277	-0.41	0.00683094	0.0659194	372	40	-3.16	5.1394e-62	4.73965e-60	277	40	-2.75	8.12274e-47	4.90005e-45	2	85598547	85603196	3095	60.15	-1	protein_coding	transmembrane protein 150A [Source:HGNC Symbol;Acc:HGNC:24677]
ENSG00000026652	AGPAT4	1652.8	1119.1	-0.52	0.00675079	0.0660144	1652.8	407.6	-2.03	5.18938e-25	9.14853e-24	1119.1	407.6	-1.5	2.04699e-14	1.37455e-13	6	161129967	161274061	14253	45.36	-1	protein_coding	1-acylglycerol-3-phosphate O-acyltransferase 4 [Source:HGNC Symbol;Acc:HGNC:20885]
ENSG00000214021	TTLL3	729.9	576.4	-0.34	0.0068401	0.0660144	729.9	333.8	-1.12	6.6376e-18	6.49698e-17	576.4	333.8	-0.78	2.37892e-09	1.06842e-08	3	9808086	9855138	10404	50.19	1	protein_coding	tubulin tyrosine ligase like 3 [Source:HGNC Symbol;Acc:HGNC:24483]
ENSG00000181026	AEN	424.8	545.5	0.37	0.00685595	0.0660144	424.8	3471.4	3.03	6.27166e-115	5.54114e-112	545.5	3471.4	2.66	1.90192e-90	5.15044e-88	15	88621337	88632281	5976	51.37	1	protein_coding	apoptosis enhancing nuclease [Source:HGNC Symbol;Acc:HGNC:25722]
ENSG00000224903	AC005534.1	31.2	52.8	0.77	0.00150757	0.0660144	31.2	41	0.4	0.115626	0.136431	52.8	41	-0.37	0.129648	0.155525	7	156654185	156659582	4232	39.48	-1	lncRNA	novel transcript
ENSG00000274211	SOCS7	659.7	538.3	-0.29	0.00859815	0.0661944	659.7	1194.9	0.86	1.95409e-15	1.84013e-14	538.3	1194.9	1.14	5.94551e-26	1.26929e-24	17	38351844	38405593	9005	45.25	1	protein_coding	suppressor of cytokine signaling 7 [Source:HGNC Symbol;Acc:HGNC:29846]
ENSG00000143669	LYST	4359.4	3311.2	-0.38	0.00407651	0.0662672	4359.4	11521.1	1.41	3.58968e-26	6.73273e-25	3311.2	11521.1	1.79	3.12438e-41	1.59601e-39	1	235661041	235883640	19614	37.77	-1	protein_coding	lysosomal trafficking regulator [Source:HGNC Symbol;Acc:HGNC:1968]
ENSG00000170684	ZNF296	47.3	73.9	0.63	0.00512018	0.0663464	47.3	189.2	1.96	3.18031e-19	3.30943e-18	73.9	189.2	1.33	3.08571e-10	2.29202e-09	19	45071500	45076587	1743	59.73	-1	protein_coding	zinc finger protein 296 [Source:HGNC Symbol;Acc:HGNC:15981]
ENSG00000227896	AL731569.1	16.9	31.8	0.87	0.00153173	0.0667984	16.9	103.1	2.53	1.55104e-22	1.43827e-21	31.8	103.1	1.66	2.55113e-12	1.15813e-11	10	86521945	86525101	3058	47.2	1	lncRNA	novel transcript
ENSG00000105373	NOP53	4918.9	5975.7	0.28	0.00660351	0.0668154	4918.9	6726.8	0.43	3.27938e-05	0.00012159	5975.7	6726.8	0.15	0.149868	0.317097	19	47745546	47757058	5317	57.2	1	protein_coding	NOP53 ribosome biogenesis factor [Source:HGNC Symbol;Acc:HGNC:4333]
ENSG00000169375	SIN3A	2156.3	2503.1	0.21	0.00657906	0.06684	2156.3	6770.2	1.65	1.00356e-100	5.6197e-98	2503.1	6770.2	1.43	2.71064e-77	7.61165e-75	15	75369379	75455842	12453	44.13	-1	protein_coding	SIN3 transcription regulator family member A [Source:HGNC Symbol;Acc:HGNC:19353]
ENSG00000196116	TDRD7	705.2	561.7	-0.34	0.00687425	0.06684	705.2	391.6	-0.85	2.2425e-11	1.37268e-10	561.7	391.6	-0.51	5.61057e-05	0.000158198	9	97412096	97496125	4174	38.85	1	protein_coding	tudor domain containing 7 [Source:HGNC Symbol;Acc:HGNC:30831]
ENSG00000272677	AC124016.1	9.6	23	1.2	0.000553884	0.06684	9.6	42.3	2.01	4.78577e-09	1.40746e-08	23	42.3	0.8	0.00943188	0.0136745	4	82374301	82384027	906	45.19	1	lncRNA	novel transcript, antisense to HNRNPD
ENSG00000178878	APOLD1	107.6	63	-0.72	0.00636758	0.0671063	107.6	385.6	1.82	5.76926e-13	3.86316e-12	63	385.6	2.53	7.45686e-23	1.04158e-21	12	12725917	12829975	7243	42.82	1	protein_coding	apolipoprotein L domain containing 1 [Source:HGNC Symbol;Acc:HGNC:25268]
ENSG00000235703	LINC00894	181	128.9	-0.49	0.00516025	0.0671594	181	87.1	-1.08	6.33452e-09	3.12261e-08	128.9	87.1	-0.59	0.0018587	0.00625511	X	149938613	150224580	9019	41.92	1	lncRNA	long intergenic non-protein coding RNA 894 [Source:HGNC Symbol;Acc:HGNC:48579]
ENSG00000164751	PEX2	736.2	922.9	0.33	0.00701656	0.0671625	736.2	394.8	-0.89	1.39659e-12	1.06672e-11	922.9	394.8	-1.21	2.35209e-22	2.71699e-21	8	76980258	77001044	4969	38.37	-1	protein_coding	peroxisomal biogenesis factor 2 [Source:HGNC Symbol;Acc:HGNC:9717]
ENSG00000184990	SIVA1	707.3	851.9	0.27	0.00706566	0.0673818	707.3	450.1	-0.65	4.37706e-10	2.43372e-09	851.9	450.1	-0.92	7.21161e-19	6.45492e-18	14	104753147	104768494	4729	52.25	1	protein_coding	SIVA1 apoptosis inducing factor [Source:HGNC Symbol;Acc:HGNC:17712]
ENSG00000130940	CASZ1	255.1	336.6	0.39	0.00707744	0.0676455	255.1	1961.3	2.92	3.66138e-94	1.47041e-91	336.6	1961.3	2.53	1.69484e-72	2.44928e-70	1	10636604	10796650	11336	56.73	-1	protein_coding	castor zinc finger 1 [Source:HGNC Symbol;Acc:HGNC:26002]
ENSG00000149743	TRPT1	287	223.7	-0.35	0.00711493	0.0677309	287	309.2	0.11	0.393306	0.557591	223.7	309.2	0.47	0.00045972	0.00132997	11	64223799	64226254	2210	60.14	-1	protein_coding	tRNA phosphotransferase 1 [Source:HGNC Symbol;Acc:HGNC:20316]
ENSG00000272666	U62317.1	76.3	46.9	-0.69	0.00156576	0.0677309	76.3	25.7	-1.52	5.22703e-10	1.89058e-09	46.9	25.7	-0.84	0.000911426	0.00174089	22	50542305	50542906	602	47.18	-1	lncRNA	uncharacterized LOC105373098 [Source:NCBI gene;Acc:105373098]
ENSG00000004975	DVL2	800.1	639.9	-0.32	0.00710753	0.0677836	800.1	891.4	0.15	0.192351	0.343508	639.9	891.4	0.47	7.00318e-05	0.000194198	17	7225342	7234517	5321	55.13	-1	protein_coding	dishevelled segment polarity protein 2 [Source:HGNC Symbol;Acc:HGNC:3086]
ENSG00000123268	ATF1	816.1	700.6	-0.22	0.00711348	0.0677906	816.1	1372.8	0.75	8.16501e-21	1.09551e-19	700.6	1372.8	0.97	3.63684e-33	1.18203e-31	12	50763710	50821162	2830	41.92	1	protein_coding	activating transcription factor 1 [Source:HGNC Symbol;Acc:HGNC:783]
ENSG00000065989	PDE4A	2060	1562.1	-0.39	0.00714433	0.0679464	2060	1574.9	-0.41	0.00502379	0.0133353	1562.1	1574.9	-0.02	0.902985	1	19	10416773	10469630	6762	54.53	1	protein_coding	phosphodiesterase 4A [Source:HGNC Symbol;Acc:HGNC:8780]
ENSG00000158717	RNF166	1715.8	1316.2	-0.38	0.00716237	0.0679464	1715.8	1457.1	-0.26	0.0748451	0.151299	1316.2	1457.1	0.13	0.367742	0.660892	16	88696499	88706408	4377	62.55	-1	protein_coding	ring finger protein 166 [Source:HGNC Symbol;Acc:HGNC:28856]
ENSG00000145214	DGKQ	848.6	686.1	-0.3	0.00705153	0.0679464	848.6	257.4	-1.71	1.27999e-47	7.56256e-46	686.1	257.4	-1.41	9.69631e-33	2.01087e-31	4	958887	986895	4983	60.54	-1	protein_coding	diacylglycerol kinase theta [Source:HGNC Symbol;Acc:HGNC:2856]
ENSG00000105245	NUMBL	146.4	101.6	-0.51	0.00717915	0.0680136	146.4	449.6	1.65	4.35401e-20	4.82087e-19	101.6	449.6	2.15	7.44095e-32	1.58909e-30	19	40665905	40690972	5823	52.55	-1	protein_coding	NUMB like endocytic adaptor protein [Source:HGNC Symbol;Acc:HGNC:8061]
ENSG00000116005	PCYOX1	881.4	703.8	-0.33	0.00706953	0.0680204	881.4	625.7	-0.5	4.4153e-05	0.000161811	703.8	625.7	-0.17	0.157239	0.330007	2	70257386	70281185	5864	45.24	1	protein_coding	prenylcysteine oxidase 1 [Source:HGNC Symbol;Acc:HGNC:20588]
ENSG00000119723	COQ6	403.1	496.9	0.3	0.00898398	0.0680541	403.1	593.5	0.56	2.09965e-06	9.04127e-06	496.9	593.5	0.25	0.0309281	0.0532316	14	73949926	73963670	6686	45.54	1	protein_coding	coenzyme Q6, monooxygenase [Source:HGNC Symbol;Acc:HGNC:20233]
ENSG00000128944	KNSTRN	377.8	294.2	-0.36	0.00726254	0.0686531	377.8	205.9	-0.86	4.9176e-10	2.72401e-09	294.2	205.9	-0.5	0.000311888	0.000923511	15	40382721	40394246	3654	44.95	1	protein_coding	kinetochore localized astrin (SPAG5) binding protein [Source:HGNC Symbol;Acc:HGNC:30767]
ENSG00000149177	PTPRJ	5495.7	4438.4	-0.29	0.0068442	0.0686721	5495.7	7687.2	0.47	7.86007e-06	3.16516e-05	4438.4	7687.2	0.76	7.53521e-13	5.85026e-12	11	47980558	48170841	9620	45.38	1	protein_coding	protein tyrosine phosphatase receptor type J [Source:HGNC Symbol;Acc:HGNC:9673]
ENSG00000135828	RNASEL	678	493.3	-0.44	0.00716895	0.068776	678	696.2	0.01	0.949419	1	493.3	696.2	0.45	0.00613663	0.0125801	1	182573634	182589256	6125	41.52	-1	protein_coding	ribonuclease L [Source:HGNC Symbol;Acc:HGNC:10050]
ENSG00000158158	CNNM4	918.2	724.2	-0.31	0.00729296	0.068945	918.2	351.6	-1.34	3.06479e-28	5.7683e-27	724.2	351.6	-1.03	4.42119e-17	3.52621e-16	2	96760902	96811874	5088	50.17	1	protein_coding	cyclin and CBS domain divalent metal cation transport mediator 4 [Source:HGNC Symbol;Acc:HGNC:105]
ENSG00000284976	BX255925.3	456.2	366.9	-0.31	0.00731209	0.068945	456.2	284.2	-0.68	1.6563e-08	8.50193e-08	366.9	284.2	-0.37	0.00251507	0.00593137	9	137217452	137219361	1910	66.39	1	protein_coding	novel RING finger protein
ENSG00000100564	PIGH	281.1	361.5	0.36	0.00720237	0.068946	281.1	327.6	0.21	0.131739	0.247433	361.5	327.6	-0.16	0.251945	0.568092	14	67581955	67600286	2907	43.92	-1	protein_coding	phosphatidylinositol glycan anchor biosynthesis class H [Source:HGNC Symbol;Acc:HGNC:8964]
ENSG00000120656	TAF12	421	343.7	-0.29	0.00733352	0.069022	421	519.7	0.31	0.00365316	0.00894529	343.7	519.7	0.59	2.97625e-08	2.23473e-07	1	28589323	28643085	2337	47.17	-1	protein_coding	TATA-box binding protein associated factor 12 [Source:HGNC Symbol;Acc:HGNC:11545]
ENSG00000250486	FAM218A	14.3	31.1	1.07	0.00058391	0.0692358	14.3	32.5	1.12	0.000387937	0.000685455	31.1	32.5	0.06	0.848628	0.697954	4	164956948	164959122	2175	39.77	1	protein_coding	family with sequence similarity 218 member A [Source:HGNC Symbol;Acc:HGNC:26466]
ENSG00000103197	TSC2	1858.8	1578.7	-0.24	0.0077525	0.0692707	1858.8	1578.3	-0.24	0.00815742	0.0208516	1578.7	1578.3	0	0.999693	1	16	2047967	2089491	19128	59.93	1	protein_coding	TSC complex subunit 2 [Source:HGNC Symbol;Acc:HGNC:12363]
ENSG00000247400	DNAJC3-DT	57.2	85.6	0.57	0.00734879	0.0692707	57.2	567.4	3.28	7.84046e-59	6.32206e-57	85.6	567.4	2.71	3.87829e-43	1.45618e-41	13	95648733	95676955	3591	38.96	-1	lncRNA	DNAJC3 divergent transcript [Source:HGNC Symbol;Acc:HGNC:39808]
ENSG00000092036	HAUS4	262.1	200.2	-0.39	0.00671536	0.0694903	262.1	211.9	-0.3	0.0407914	0.0763992	200.2	211.9	0.09	0.535909	0.722675	14	22946228	22957161	2539	45.59	-1	protein_coding	HAUS augmin like complex subunit 4 [Source:HGNC Symbol;Acc:HGNC:20163]
ENSG00000186001	LRCH3	1513.7	1305.5	-0.21	0.00678515	0.0695237	1513.7	2565.5	0.76	3.40656e-22	5.48116e-21	1305.5	2565.5	0.97	3.98505e-35	1.43584e-33	3	197791226	197888436	12639	40.91	1	protein_coding	leucine rich repeats and calponin homology domain containing 3 [Source:HGNC Symbol;Acc:HGNC:28637]
ENSG00000175455	CCDC14	1847.9	1465.6	-0.33	0.00781191	0.0696501	1847.9	748.3	-1.3	2.01223e-24	3.39359e-23	1465.6	748.3	-0.96	3.89731e-14	3.89658e-13	3	123897305	123961408	11423	36.3	-1	protein_coding	coiled-coil domain containing 14 [Source:HGNC Symbol;Acc:HGNC:25766]
ENSG00000175395	ZNF25	652.5	481.3	-0.43	0.00732363	0.0697014	652.5	1049.4	0.66	3.9372e-05	0.000144726	481.3	1049.4	1.09	1.22439e-11	9.99332e-11	10	37949573	37976647	4257	40.16	-1	protein_coding	zinc finger protein 25 [Source:HGNC Symbol;Acc:HGNC:13043]
ENSG00000166881	NEMP1	1903.9	1588.8	-0.25	0.00783437	0.0697494	1903.9	2037	0.11	0.259258	0.440452	1588.8	2037	0.36	0.000159973	0.000637682	12	57055643	57088063	5730	44.16	-1	protein_coding	nuclear envelope integral membrane protein 1 [Source:HGNC Symbol;Acc:HGNC:29001]
ENSG00000279059	AC007485.2	158.5	100.8	-0.65	0.00465405	0.0698745	158.5	78.4	-1	2.30027e-05	7.56396e-05	100.8	78.4	-0.35	0.144007	0.226559	17	54956760	54958426	1667	39.83	-1	TEC	TEC
ENSG00000047249	ATP6V1H	2056.4	1660.2	-0.3	0.00708589	0.0698869	2056.4	2215.4	0.1	0.377313	0.831781	1660.2	2215.4	0.4	0.000360951	0.00136183	8	53715543	53843558	5104	39.2	-1	protein_coding	ATPase H+ transporting V1 subunit H [Source:HGNC Symbol;Acc:HGNC:18303]
ENSG00000164897	TMUB1	676.9	571.6	-0.24	0.00938079	0.0701384	676.9	430.9	-0.65	1.47955e-11	9.18418e-11	571.6	430.9	-0.41	2.53385e-05	7.43625e-05	7	151081085	151083493	1963	67.5	-1	protein_coding	transmembrane and ubiquitin like domain containing 1 [Source:HGNC Symbol;Acc:HGNC:21709]
ENSG00000234911	TEX21P	40.3	24.4	-0.7	0.00361534	0.0701824	40.3	117.7	1.52	6.84224e-13	4.45063e-12	24.4	117.7	2.22	1.67338e-22	1.73082e-21	14	64341673	64387986	3162	42.85	-1	transcribed_unitary_pseudogene	testis expressed 21, pseudogene [Source:HGNC Symbol;Acc:HGNC:35455]
ENSG00000185324	CDK10	991.2	821.3	-0.26	0.00753395	0.0702452	991.2	306.7	-1.68	1.5387e-56	1.3655e-54	821.3	306.7	-1.41	2.58864e-40	1.19986e-38	16	89680737	89696354	6779	55.37	1	protein_coding	cyclin dependent kinase 10 [Source:HGNC Symbol;Acc:HGNC:1770]
ENSG00000271601	LIX1L	1211.4	1006.5	-0.27	0.00763492	0.0702466	1211.4	704.3	-0.79	1.97045e-14	1.75585e-13	1006.5	704.3	-0.52	5.17511e-07	1.84469e-06	1	145933423	145958017	3991	43.62	-1	protein_coding	limb and CNS expressed 1 like [Source:HGNC Symbol;Acc:HGNC:28715]
ENSG00000146067	FAM193B	1856.6	1420.9	-0.38	0.00719659	0.070673	1856.6	1903.7	0.03	0.8536	1	1420.9	1903.7	0.41	0.0041501	0.0134768	5	177519789	177554563	5825	49.93	-1	protein_coding	family with sequence similarity 193 member B [Source:HGNC Symbol;Acc:HGNC:25524]
ENSG00000110844	PRPF40B	179.2	130.7	-0.45	0.00551132	0.070673	179.2	70.6	-1.33	6.86023e-14	5.02667e-13	130.7	70.6	-0.88	1.10538e-06	4.43137e-06	12	49568218	49644666	9444	47.42	1	protein_coding	pre-mRNA processing factor 40 homolog B [Source:HGNC Symbol;Acc:HGNC:25031]
ENSG00000153029	MR1	2449.3	1907	-0.35	0.00698315	0.0708557	2449.3	1073.7	-1.18	2.25103e-19	2.77953e-18	1907	1073.7	-0.83	2.62788e-10	1.96053e-09	1	181033425	181061938	9348	46.07	1	protein_coding	major histocompatibility complex, class I-related [Source:HGNC Symbol;Acc:HGNC:4975]
ENSG00000170322	NFRKB	946.3	764.4	-0.31	0.009545	0.0708557	946.3	950.3	0	0.993522	1	764.4	950.3	0.31	0.0102104	0.0295469	11	129863636	129895590	6335	45.4	-1	protein_coding	nuclear factor related to kappaB binding protein [Source:HGNC Symbol;Acc:HGNC:7802]
ENSG00000276231	PIK3R6	334.9	243.2	-0.46	0.00695034	0.0708557	334.9	27.7	-3.52	6.65359e-59	5.58616e-57	243.2	27.7	-3.06	1.40229e-44	5.5789e-43	17	8802723	8867677	3564	46.61	-1	protein_coding	phosphoinositide-3-kinase regulatory subunit 6 [Source:HGNC Symbol;Acc:HGNC:27101]
ENSG00000243256	RPL30P14	177.7	226.4	0.35	0.00762302	0.0708557	177.7	180.7	0.03	0.836547	1	226.4	180.7	-0.32	0.0165663	0.0332807	18	61404858	61405205	348	41.09	-1	processed_pseudogene	ribosomal protein L30 pseudogene 14 [Source:HGNC Symbol;Acc:HGNC:36257]
ENSG00000261360	AC010491.1	9.5	22.3	1.19	0.00173499	0.0708557	9.5	91.8	3.09	2.10065e-17	1.32129e-16	22.3	91.8	1.9	1.20068e-08	3.95012e-08	5	14661808	14664604	2797	48.12	-1	lncRNA	novel transcript, antisense to FAM105B
ENSG00000240875	LINC00886	29	14.1	-1.01	0.00173737	0.0708831	29	62.1	1.13	0.000106142	0.000222426	14.1	62.1	2.14	1.10943e-11	4.89048e-11	3	156747343	156817062	3961	39.71	-1	lncRNA	long intergenic non-protein coding RNA 886 [Source:HGNC Symbol;Acc:HGNC:48572]
ENSG00000117133	RPF1	765.4	933.4	0.29	0.0075805	0.07122	765.4	579.3	-0.4	0.000270135	0.000886044	933.4	579.3	-0.69	3.4944e-10	2.52177e-09	1	84479259	84498352	2290	37.21	1	protein_coding	ribosome production factor 1 homolog [Source:HGNC Symbol;Acc:HGNC:30350]
ENSG00000104983	CCDC61	255	185.2	-0.45	0.00700547	0.07122	255	135.1	-0.92	1.31442e-07	5.68906e-07	185.2	135.1	-0.46	0.00818551	0.0175481	19	45995461	46021318	2588	52.56	1	protein_coding	coiled-coil domain containing 61 [Source:HGNC Symbol;Acc:HGNC:33629]
ENSG00000152804	HHEX	179.2	118.7	-0.59	0.00479552	0.07122	179.2	58.8	-1.58	1.45252e-12	9.56471e-12	118.7	58.8	-0.99	1.17142e-05	3.84322e-05	10	92689955	92695647	2522	46.36	1	protein_coding	hematopoietically expressed homeobox [Source:HGNC Symbol;Acc:HGNC:4901]
ENSG00000186767	SPIN4	206.8	152.1	-0.44	0.00572297	0.0713559	206.8	38	-2.41	1.52605e-35	4.20016e-34	152.1	38	-1.97	6.76205e-24	1.26226e-22	X	63347228	63351332	4105	37.3	-1	protein_coding	spindlin family member 4 [Source:HGNC Symbol;Acc:HGNC:27040]
ENSG00000177034	MTX3	1053.6	1469	0.47	0.00773402	0.0716044	1053.6	1411.1	0.38	0.0320972	0.0774747	1469	1411.1	-0.09	0.606073	0.702212	5	79976731	79991265	7919	37.5	-1	protein_coding	metaxin 3 [Source:HGNC Symbol;Acc:HGNC:24812]
ENSG00000116514	RNF19B	2551.2	3628.8	0.51	0.00737056	0.0717632	2551.2	2987.1	0.23	0.214188	0.378698	3628.8	2987.1	-0.27	0.151119	0.330324	1	32936445	32964685	2610	44.34	-1	protein_coding	ring finger protein 19B [Source:HGNC Symbol;Acc:HGNC:26886]
ENSG00000111276	CDKN1B	3264	2458.4	-0.41	0.00757376	0.0717722	3264	10372.8	1.64	4.5711e-27	9.23973e-26	2458.4	10372.8	2.05	3.62275e-41	1.83985e-39	12	12715058	12722369	2565	45.45	1	protein_coding	cyclin dependent kinase inhibitor 1B [Source:HGNC Symbol;Acc:HGNC:1785]
ENSG00000054148	PHPT1	543.5	443.3	-0.29	0.00683769	0.0721432	543.5	331.8	-0.71	1.97492e-10	1.2108e-09	443.3	331.8	-0.42	0.00019878	0.000607261	9	136848724	136851027	1612	66.23	1	protein_coding	phosphohistidine phosphatase 1 [Source:HGNC Symbol;Acc:HGNC:30033]
ENSG00000152944	MED21	486.2	611.4	0.33	0.00783771	0.0721432	486.2	217.9	-1.15	4.22212e-18	3.60833e-17	611.4	217.9	-1.48	2.89554e-29	5.38695e-28	12	27022546	27066343	3632	39.33	1	protein_coding	mediator complex subunit 21 [Source:HGNC Symbol;Acc:HGNC:11473]
ENSG00000104825	NFKBIB	755.5	943.9	0.32	0.00796948	0.0723368	755.5	1085.9	0.52	1.54476e-05	6.00146e-05	943.9	1085.9	0.2	0.0923669	0.143954	19	38899700	38908893	2324	50.76	1	protein_coding	NFKB inhibitor beta [Source:HGNC Symbol;Acc:HGNC:7798]
ENSG00000136826	KLF4	222.5	598.5	1.31	0.00713697	0.0723368	222.5	325.3	0.46	0.342752	0.504265	598.5	325.3	-0.85	0.0818206	0.138225	9	107484852	107490482	3662	56.93	-1	protein_coding	Kruppel like factor 4 [Source:HGNC Symbol;Acc:HGNC:6348]
ENSG00000212694	LINC01089	719.2	909.1	0.34	0.00775656	0.0724092	719.2	1515.6	1.05	8.35811e-17	8.62512e-16	909.1	1515.6	0.71	1.36416e-08	8.5981e-08	12	121795267	121803906	4132	58.94	-1	lncRNA	long intergenic non-protein coding RNA 1089 [Source:HGNC Symbol;Acc:HGNC:27886]
ENSG00000168538	TRAPPC11	1841.5	1499.3	-0.29	0.00723512	0.0724567	1841.5	3306.5	0.84	9.542e-15	1.2758e-13	1499.3	3306.5	1.13	2.05154e-25	4.50408e-24	4	183659267	183713594	5841	38.51	1	protein_coding	trafficking protein particle complex 11 [Source:HGNC Symbol;Acc:HGNC:25751]
ENSG00000171612	SLC25A33	123.5	163.1	0.4	0.00789674	0.0724567	123.5	326.8	1.39	2.29277e-21	2.7131e-20	163.1	326.8	1	4.68368e-12	3.1024e-11	1	9539465	9585173	3865	45.52	1	protein_coding	solute carrier family 25 member 33 [Source:HGNC Symbol;Acc:HGNC:29681]
ENSG00000271976	AC012467.2	84.8	52.5	-0.66	0.00392393	0.0724567	84.8	32.3	-1.35	6.49199e-08	2.89998e-07	52.5	32.3	-0.69	0.00734053	0.0137654	3	53858994	53861576	2583	39.84	-1	lncRNA	novel transcript, antisense to IL17RB
ENSG00000231711	LINC00899	73.9	40.3	-0.83	0.00390321	0.0727023	73.9	53.2	-0.47	0.103671	0.170327	40.3	53.2	0.36	0.223103	0.253485	22	46039907	46044853	4947	48.64	-1	lncRNA	long intergenic non-protein coding RNA 899 [Source:HGNC Symbol;Acc:HGNC:48583]
ENSG00000162413	KLHL21	1482.3	1974.5	0.4	0.00794457	0.0727136	1482.3	1262.7	-0.25	0.0974227	0.205517	1974.5	1262.7	-0.66	1.68154e-05	4.91847e-05	1	6590724	6614607	6901	54.46	-1	protein_coding	kelch like family member 21 [Source:HGNC Symbol;Acc:HGNC:29041]
ENSG00000139613	SMARCC2	2987.3	2398.5	-0.31	0.00753374	0.0727309	2987.3	2214.3	-0.43	0.000203742	0.000681092	2398.5	2214.3	-0.12	0.294111	0.553581	12	56162359	56189567	9179	48.97	-1	protein_coding	SWI/SNF related, matrix associated, actin dependent regulator of chromatin subfamily c member 2 [Source:HGNC Symbol;Acc:HGNC:11105]
ENSG00000115275	MOGS	1390.7	1186.3	-0.23	0.0099581	0.0728796	1390.7	401.2	-1.79	1.29146e-79	2.91797e-77	1186.3	401.2	-1.56	1.14085e-60	1.42596e-58	2	74461057	74465410	3584	57.9	-1	protein_coding	mannosyl-oligosaccharide glucosidase [Source:HGNC Symbol;Acc:HGNC:24862]
ENSG00000169660	HEXD	1121.9	876.9	-0.35	0.00799227	0.0729956	1121.9	205.3	-2.43	1.66013e-67	2.31592e-65	876.9	205.3	-2.09	8.64461e-50	6.17609e-48	17	82418318	82442645	4541	55.13	1	protein_coding	hexosaminidase D [Source:HGNC Symbol;Acc:HGNC:26307]
ENSG00000081721	DUSP12	358	441.2	0.3	0.00698594	0.0730434	358	339.9	-0.07	0.51299	0.737335	441.2	339.9	-0.37	0.000967069	0.00265352	1	161749758	161757238	1762	39.87	1	protein_coding	dual specificity phosphatase 12 [Source:HGNC Symbol;Acc:HGNC:3067]
ENSG00000090924	PLEKHG2	1624.1	1311.5	-0.3	0.00800735	0.0732482	1624.1	1221.4	-0.41	0.000424857	0.00136583	1311.5	1221.4	-0.1	0.375881	0.467349	19	39412669	39428415	9116	56.66	1	protein_coding	pleckstrin homology and RhoGEF domain containing G2 [Source:HGNC Symbol;Acc:HGNC:29515]
ENSG00000135457	TFCP2	1104.4	920.5	-0.26	0.00803946	0.0732717	1104.4	2004.2	0.85	7.72618e-18	9.32829e-17	920.5	2004.2	1.12	2.93589e-29	5.10498e-28	12	51093656	51173135	3975	41.94	-1	protein_coding	transcription factor CP2 [Source:HGNC Symbol;Acc:HGNC:11748]
ENSG00000204070	SYS1	886.3	1078.4	0.28	0.00803404	0.0733485	886.3	322.7	-1.45	1.43648e-38	5.29692e-37	1078.4	322.7	-1.73	2.15211e-54	1.29304e-52	20	45361937	45376798	6000	49.54	1	protein_coding	SYS1 golgi trafficking protein [Source:HGNC Symbol;Acc:HGNC:16162]
ENSG00000122484	RPAP2	864.6	687.9	-0.33	0.00805921	0.0733485	864.6	1610.9	0.89	3.50025e-13	2.81884e-12	687.9	1610.9	1.22	4.09063e-23	7.38268e-22	1	92299059	92402056	17048	38.43	1	protein_coding	RNA polymerase II associated protein 2 [Source:HGNC Symbol;Acc:HGNC:25791]
ENSG00000150403	TMCO3	1609.3	1276.7	-0.34	0.00795378	0.0733595	1609.3	1037.4	-0.64	7.36874e-07	3.63666e-06	1276.7	1037.4	-0.3	0.0208733	0.0373338	13	113491021	113554590	10381	48.37	1	protein_coding	transmembrane and coiled-coil domains 3 [Source:HGNC Symbol;Acc:HGNC:20329]
ENSG00000108509	CAMTA2	1532.5	1222.5	-0.33	0.00848055	0.0733595	1532.5	1364.6	-0.17	0.164563	0.323115	1222.5	1364.6	0.15	0.217674	0.304144	17	4967992	4987675	6022	54.01	-1	protein_coding	calmodulin binding transcription activator 2 [Source:HGNC Symbol;Acc:HGNC:18807]
ENSG00000068120	COASY	1165.3	956.3	-0.29	0.00795104	0.0733595	1165.3	499.6	-1.22	2.25894e-27	4.59965e-26	956.3	499.6	-0.93	1.79601e-16	1.39424e-15	17	42561467	42566277	4032	57.56	1	protein_coding	Coenzyme A synthase [Source:HGNC Symbol;Acc:HGNC:29932]
ENSG00000246922	UBAP1L	286.2	225.6	-0.36	0.00807032	0.0733595	286.2	282.8	-0.04	0.79396	1	225.6	282.8	0.32	0.0189042	0.0499201	15	65092770	65115197	8536	48.85	-1	protein_coding	ubiquitin associated protein 1 like [Source:HGNC Symbol;Acc:HGNC:40028]
ENSG00000139899	CBLN3	278.3	180.9	-0.64	0.00503234	0.0733595	278.3	45.9	-2.54	2.48603e-24	3.6307e-23	180.9	45.9	-1.9	4.13027e-14	2.92753e-13	14	24426545	24430954	2692	60.63	-1	protein_coding	cerebellin 3 precursor [Source:HGNC Symbol;Acc:HGNC:20146]
ENSG00000279738	AL022311.1	59	90.6	0.61	0.00402888	0.0733595	59	91.7	0.61	0.00527324	0.0102081	90.6	91.7	-0.01	0.971357	0.933162	22	37876148	37895563	19416	47.94	1	lncRNA	novel transcript, sense overlapping to EIF3L
ENSG00000152926	ZNF117	776.1	569.7	-0.41	0.00798959	0.0735422	776.1	281	-1.45	1.36135e-19	1.49185e-18	569.7	281	-1.04	1.10818e-10	5.61036e-10	7	64971772	65006684	10695	39.13	-1	protein_coding	zinc finger protein 117 [Source:HGNC Symbol;Acc:HGNC:12897]
ENSG00000136603	SKIL	4004.5	5015.9	0.32	0.00744133	0.073585	4004.5	5251	0.38	0.00186498	0.00541013	5015.9	5251	0.05	0.661924	1	3	170357678	170396835	7782	39.63	1	protein_coding	SKI like proto-oncogene [Source:HGNC Symbol;Acc:HGNC:10897]
ENSG00000146476	ARMT1	1017	818	-0.33	0.00812337	0.0736872	1017	456.1	-1.14	1.8375e-19	2.25932e-18	818	456.1	-0.81	1.38654e-10	1.03654e-09	6	151452258	151470101	2819	39.28	1	protein_coding	acidic residue methyltransferase 1 [Source:HGNC Symbol;Acc:HGNC:17872]
ENSG00000124224	PPP4R1L	431.4	319	-0.43	0.0080408	0.0738587	431.4	236.4	-0.89	6.7801e-08	2.62216e-07	319	236.4	-0.46	0.0053347	0.0118627	20	58228940	58309451	9263	41.97	-1	transcribed_unprocessed_pseudogene	protein phosphatase 4 regulatory subunit 1 like (pseudogene) [Source:HGNC Symbol;Acc:HGNC:15755]
ENSG00000166801	FAM111A	4296.9	3215.5	-0.41	0.00749759	0.0739864	4296.9	788.7	-2.44	1.04839e-54	8.63781e-53	3215.5	788.7	-2.02	3.13681e-38	1.34551e-36	11	59142748	59155039	7221	40.01	1	protein_coding	family with sequence similarity 111 member A [Source:HGNC Symbol;Acc:HGNC:24725]
ENSG00000105879	CBLL1	1140	1367.1	0.26	0.00864658	0.0741949	1140	2139.8	0.91	1.98337e-19	2.46191e-18	1367.1	2139.8	0.64	1.53805e-10	1.16417e-09	7	107743949	107761667	5229	36.19	1	protein_coding	Cbl proto-oncogene like 1 [Source:HGNC Symbol;Acc:HGNC:21225]
ENSG00000125843	AP5S1	226.7	302.4	0.41	0.00748144	0.0741949	226.7	38.7	-2.51	2.28794e-38	7.09702e-37	302.4	38.7	-2.93	4.50362e-52	2.60911e-50	20	3820524	3828838	5491	51.08	1	protein_coding	adaptor related protein complex 5 subunit sigma 1 [Source:HGNC Symbol;Acc:HGNC:15875]
ENSG00000146833	TRIM4	1031.1	846.1	-0.29	0.00833724	0.0742014	1031.1	2879.7	1.48	1.27572e-42	5.72968e-41	846.1	2879.7	1.76	1.28719e-59	9.61889e-58	7	99876958	99919600	4891	43.25	-1	protein_coding	tripartite motif containing 4 [Source:HGNC Symbol;Acc:HGNC:16275]
ENSG00000092929	UNC13D	3097	2583.1	-0.26	0.00803381	0.0743859	3097	1008.1	-1.62	1.42433e-57	1.29068e-55	2583.1	1008.1	-1.36	7.99123e-41	3.82944e-39	17	75827225	75844717	7752	59.67	-1	protein_coding	unc-13 homolog D [Source:HGNC Symbol;Acc:HGNC:23147]
ENSG00000163866	SMIM12	734.4	890.8	0.28	0.0103412	0.0745267	734.4	106.7	-2.76	9.2217e-100	3.87895e-97	890.8	106.7	-3.04	3.30717e-121	3.01321e-118	1	34712737	34859755	10337	47.94	-1	protein_coding	small integral membrane protein 12 [Source:HGNC Symbol;Acc:HGNC:25154]
ENSG00000105968	H2AFV	2502.4	2988.5	0.26	0.00875399	0.0748621	2502.4	1717.8	-0.54	5.38353e-08	2.75227e-07	2988.5	1717.8	-0.8	8.70337e-16	9.80379e-15	7	44826791	44848083	4749	41.41	-1	protein_coding	H2A histone family member V [Source:HGNC Symbol;Acc:HGNC:20664]
ENSG00000146828	SLC12A9	1040.5	828.4	-0.33	0.00833978	0.0748621	1040.5	300.3	-1.79	6.51163e-43	2.955e-41	828.4	300.3	-1.46	5.49797e-29	9.33986e-28	7	100826820	100867010	8901	51.93	1	protein_coding	solute carrier family 12 member 9 [Source:HGNC Symbol;Acc:HGNC:17435]
ENSG00000156990	RPUSD3	482.1	356.3	-0.44	0.00833819	0.0748621	482.1	314.1	-0.62	0.000220698	0.000562757	356.3	314.1	-0.18	0.279899	0.428792	3	9837849	9844602	5348	52.21	-1	protein_coding	RNA pseudouridine synthase D3 [Source:HGNC Symbol;Acc:HGNC:28437]
ENSG00000225177	AL590617.2	41.4	19.8	-1.04	0.00121956	0.0748621	41.4	2	-3.78	9.73213e-15	4.4958e-14	19.8	2	-2.74	3.47098e-08	1.0078e-07	6	138692548	138697288	2639	53.15	1	lncRNA	novel transcript
ENSG00000114316	USP4	2271.9	1911	-0.25	0.00812584	0.0749256	2271.9	2345.8	0.05	0.564478	1	1911	2345.8	0.3	0.00131688	0.00452341	3	49277144	49340712	7328	47.36	-1	protein_coding	ubiquitin specific peptidase 4 [Source:HGNC Symbol;Acc:HGNC:12627]
ENSG00000013523	ANGEL1	1463.7	1063.3	-0.45	0.00834005	0.0749725	1463.7	695.1	-1.07	5.22585e-10	3.21933e-09	1063.3	695.1	-0.62	0.000334542	0.000825416	14	76786168	76826246	6366	44.51	-1	protein_coding	angel homolog 1 [Source:HGNC Symbol;Acc:HGNC:19961]
ENSG00000128604	IRF5	2194.1	1722.4	-0.41	0.00839799	0.0751826	2194.1	757.8	-1.57	4.48281e-23	7.11009e-22	1722.4	757.8	-1.16	3.44371e-13	2.06399e-12	7	128937457	128950038	4543	56.44	1	protein_coding	interferon regulatory factor 5 [Source:HGNC Symbol;Acc:HGNC:6120]
ENSG00000163141	BNIPL	25.8	13.1	-0.94	0.00184154	0.0751826	25.8	60.2	1.18	9.38433e-06	2.33203e-05	13.1	60.2	2.12	3.99186e-13	1.92165e-12	1	151036321	151047720	3809	47.22	1	protein_coding	BCL2 interacting protein like [Source:HGNC Symbol;Acc:HGNC:16976]
ENSG00000087589	CASS4	255.3	131.9	-0.76	0.00762333	0.075184	255.3	862.2	1.94	4.56887e-12	3.36605e-11	131.9	862.2	2.7	1.37295e-21	2.73259e-20	20	56412112	56460387	5069	45.22	1	protein_coding	Cas scaffold protein family member 4 [Source:HGNC Symbol;Acc:HGNC:15878]
ENSG00000089682	RBM41	427.3	352.3	-0.28	0.00763721	0.0752689	427.3	380	-0.17	0.105211	0.203593	352.3	380	0.11	0.317448	0.698174	X	107064420	107118823	6101	36.02	-1	protein_coding	RNA binding motif protein 41 [Source:HGNC Symbol;Acc:HGNC:25617]
ENSG00000160679	CHTOP	2282.4	2598.4	0.19	0.00771546	0.0752967	2282.4	3096.9	0.44	4.81253e-10	4.40199e-09	2598.4	3096.9	0.25	0.000350475	0.00132022	1	153633982	153646306	5625	44.38	1	protein_coding	chromatin target of PRMT1 [Source:HGNC Symbol;Acc:HGNC:24511]
ENSG00000087152	ATXN7L3	1884.5	1568.1	-0.26	0.00822747	0.0754969	1884.5	1850.2	-0.03	0.77533	1	1568.1	1850.2	0.24	0.0189856	0.0517389	17	44191805	44200113	5301	59.15	-1	protein_coding	ataxin 7 like 3 [Source:HGNC Symbol;Acc:HGNC:25416]
ENSG00000167207	NOD2	884	600.1	-0.55	0.00844633	0.0755621	884	318.4	-1.44	6.71406e-12	4.36118e-11	600.1	318.4	-0.9	2.11196e-05	6.16426e-05	16	50693588	50734041	6873	48.07	1	protein_coding	nucleotide binding oligomerization domain containing 2 [Source:HGNC Symbol;Acc:HGNC:5331]
ENSG00000215883	CYB5RL	300.2	228	-0.39	0.00835987	0.0757333	300.2	65.2	-2.19	3.14963e-37	9.80566e-36	228	65.2	-1.8	3.33381e-25	4.94934e-24	1	54169651	54200036	8926	48.99	-1	protein_coding	cytochrome b5 reductase like [Source:HGNC Symbol;Acc:HGNC:32220]
ENSG00000113971	NPHP3	389	307.9	-0.34	0.00849381	0.0758824	389	498	0.34	0.0066272	0.015485	307.9	498	0.68	1.08244e-07	7.45883e-07	3	132680609	132722414	9673	36.75	-1	protein_coding	nephrocystin 3 [Source:HGNC Symbol;Acc:HGNC:7907]
ENSG00000211456	SACM1L	2514.3	1993.5	-0.33	0.00831754	0.0761138	2514.3	4994.2	0.98	5.68649e-15	5.17347e-14	1993.5	4994.2	1.31	1.59191e-25	3.52302e-24	3	45689056	45745409	7337	38	1	protein_coding	SAC1 like phosphatidylinositide phosphatase [Source:HGNC Symbol;Acc:HGNC:17059]
ENSG00000128908	INO80	1139.9	1392.4	0.29	0.0085809	0.0762753	1139.9	1941.1	0.77	6.11749e-12	4.44937e-11	1392.4	1941.1	0.47	2.04997e-05	9.14135e-05	15	40978880	41116280	6940	42.25	-1	protein_coding	INO80 complex ATPase subunit [Source:HGNC Symbol;Acc:HGNC:26956]
ENSG00000243819	RN7SL832P	13.1	26.1	0.96	0.00425839	0.0762753	13.1	140.8	3.24	2.78487e-24	3.06194e-23	26.1	140.8	2.28	1.35032e-14	8.51165e-14	2	10690344	10692099	1756	45.27	1	lncRNA	RNA, 7SL, cytoplasmic 832, pseudogene [Source:HGNC Symbol;Acc:HGNC:46848]
ENSG00000118518	RNF146	1088.5	852.6	-0.34	0.00858698	0.0765045	1088.5	781.2	-0.48	0.000267173	0.000876173	852.6	781.2	-0.14	0.301723	0.396611	6	127266610	127288567	3508	36.49	1	protein_coding	ring finger protein 146 [Source:HGNC Symbol;Acc:HGNC:21336]
ENSG00000119321	FKBP15	5033.7	3827.8	-0.38	0.0081795	0.0766347	5033.7	1047.4	-2.26	4.87558e-54	3.80787e-52	3827.8	1047.4	-1.88	8.1733e-38	3.42223e-36	9	113161006	113221318	11017	41.17	-1	protein_coding	FKBP prolyl isomerase 15 [Source:HGNC Symbol;Acc:HGNC:23397]
ENSG00000197958	RPL12	985.7	1206.1	0.29	0.00908628	0.0766347	985.7	1349.3	0.45	6.14251e-05	0.000239498	1206.1	1349.3	0.16	0.15836	0.331914	9	127447674	127451406	2453	51.25	-1	protein_coding	ribosomal protein L12 [Source:HGNC Symbol;Acc:HGNC:10302]
ENSG00000281398	SNHG4	264.5	357	0.45	0.00783986	0.0766347	264.5	104.5	-1.29	9.80659e-13	6.79398e-12	357	104.5	-1.74	3.95642e-22	5.29334e-21	5	139274102	139284899	4469	43.34	1	lncRNA	small nucleolar RNA host gene 4 [Source:HGNC Symbol;Acc:HGNC:32964]
ENSG00000135297	MTO1	838.6	661.3	-0.34	0.00878112	0.0768164	838.6	2038.6	1.26	7.96902e-23	1.22797e-21	661.3	2038.6	1.6	1.82056e-35	4.16395e-34	6	73461578	73509236	12071	42.61	1	protein_coding	mitochondrial tRNA translation optimization 1 [Source:HGNC Symbol;Acc:HGNC:19261]
ENSG00000226950	DANCR	186.9	252.8	0.45	0.00869058	0.0769337	186.9	80.8	-1.18	2.6119e-10	1.4346e-09	252.8	80.8	-1.63	1.30767e-18	1.26937e-17	4	52712404	52720351	2328	44.16	1	lncRNA	differentiation antagonizing non-protein coding RNA [Source:HGNC Symbol;Acc:HGNC:28964]
ENSG00000205730	ITPRIPL2	2161.5	1576.4	-0.49	0.00856677	0.0770113	2161.5	120.5	-4.16	4.26073e-98	1.94467e-95	1576.4	120.5	-3.67	1.03058e-76	1.80107e-74	16	19113932	19121629	7440	49.31	1	protein_coding	ITPRIP like 2 [Source:HGNC Symbol;Acc:HGNC:27257]
ENSG00000102978	POLR2C	947.8	1162.1	0.29	0.00883348	0.0770113	947.8	862.8	-0.14	0.20613	0.363167	1162.1	862.8	-0.43	0.000112524	0.000455877	16	57462660	57472009	3666	47.97	1	protein_coding	RNA polymerase II subunit C [Source:HGNC Symbol;Acc:HGNC:9189]
ENSG00000129219	PLD2	696	521.3	-0.41	0.0085809	0.0770113	696	130	-2.39	6.74295e-46	3.2173e-44	521.3	130	-1.98	9.41068e-32	2.17549e-30	17	4807152	4823434	4832	54.15	1	protein_coding	phospholipase D2 [Source:HGNC Symbol;Acc:HGNC:9068]
ENSG00000104903	LYL1	363.2	254.7	-0.5	0.00858016	0.0770113	363.2	185.3	-0.96	8.98868e-07	3.44752e-06	254.7	185.3	-0.46	0.0204009	0.0400674	19	13099033	13103161	3119	62.1	-1	protein_coding	LYL1 basic helix-loop-helix family member [Source:HGNC Symbol;Acc:HGNC:6734]
ENSG00000271646	AC099343.3	116.2	186.9	0.66	0.00640848	0.0770458	116.2	187.8	0.59	0.0152376	0.0319103	186.9	187.8	-0.07	0.77857	0.990826	4	184474802	184477304	2503	50.34	1	lncRNA	novel transcript
ENSG00000113240	CLK4	1165.1	1451.1	0.31	0.00802414	0.0772583	1165.1	2375	1.03	9.53961e-19	1.2172e-17	1451.1	2375	0.72	5.67025e-10	4.22591e-09	5	178602664	178630615	7922	39.49	-1	protein_coding	CDC like kinase 4 [Source:HGNC Symbol;Acc:HGNC:13659]
ENSG00000161653	NAGS	69.1	39.6	-0.76	0.00145161	0.0772583	69.1	39.1	-0.76	0.00206772	0.00370192	39.6	39.1	0	0.995487	0.854168	17	44004622	44009068	2751	63.44	1	protein_coding	N-acetylglutamate synthase [Source:HGNC Symbol;Acc:HGNC:17996]
ENSG00000077264	PAK3	45.3	22.7	-0.93	0.00199336	0.0772938	45.3	59.2	0.42	0.143976	0.165197	22.7	59.2	1.34	7.5149e-06	1.88423e-05	X	110944285	111227361	10446	39.22	1	protein_coding	p21 (RAC1) activated kinase 3 [Source:HGNC Symbol;Acc:HGNC:8592]
ENSG00000186166	CCDC84	955.9	1137.2	0.24	0.0109744	0.0773187	955.9	777.3	-0.31	0.00167256	0.00485562	1137.2	777.3	-0.55	1.57028e-08	6.50133e-08	11	118998138	119015793	5111	45.88	1	protein_coding	coiled-coil domain containing 84 [Source:HGNC Symbol;Acc:HGNC:30460]
ENSG00000123200	ZC3H13	2758.1	2222.6	-0.32	0.00828591	0.0773846	2758.1	8931.8	1.67	6.84325e-45	3.4215e-43	2222.6	8931.8	1.99	1.64763e-62	1.93306e-60	13	45954465	46052759	10265	34.9	-1	protein_coding	zinc finger CCCH-type containing 13 [Source:HGNC Symbol;Acc:HGNC:20368]
ENSG00000181192	DHTKD1	633.4	508.1	-0.32	0.010999	0.0773868	633.4	585	-0.11	0.398069	0.624029	508.1	585	0.22	0.0935501	0.144974	10	12068954	12123221	5295	46.22	1	protein_coding	dehydrogenase E1 and transketolase domain containing 1 [Source:HGNC Symbol;Acc:HGNC:23537]
ENSG00000186480	INSIG1	1880.8	2802	0.57	0.00807539	0.0774221	1880.8	1597.4	-0.24	0.278263	0.467119	2802	1597.4	-0.81	0.000191415	0.000750936	7	155297776	155310235	3650	44.41	1	protein_coding	insulin induced gene 1 [Source:HGNC Symbol;Acc:HGNC:6083]
ENSG00000111671	SPSB2	163.4	108.9	-0.58	0.00640207	0.0774221	163.4	123	-0.39	0.0739092	0.129814	108.9	123	0.2	0.364966	0.496543	12	6870935	6889358	2452	49.45	-1	protein_coding	splA/ryanodine receptor domain and SOCS box containing 2 [Source:HGNC Symbol;Acc:HGNC:29522]
ENSG00000111237	VPS29	2168.4	1876.6	-0.21	0.00884196	0.0774908	2168.4	771.6	-1.49	4.46902e-71	7.65868e-69	1876.6	771.6	-1.28	1.11957e-52	6.02429e-51	12	110491083	110502111	3219	40.66	-1	protein_coding	VPS29 retromer complex component [Source:HGNC Symbol;Acc:HGNC:14340]
ENSG00000115520	COQ10B	1056.1	1273.8	0.27	0.00870095	0.0774908	1056.1	1030.8	-0.04	0.697446	1	1273.8	1030.8	-0.31	0.00276916	0.00607623	2	197453423	197475308	2722	41.73	1	protein_coding	coenzyme Q10B [Source:HGNC Symbol;Acc:HGNC:25819]
ENSG00000232573	RPL3P4	5499.7	6517.8	0.25	0.00861493	0.0775568	5499.7	7095.2	0.36	0.00013638	0.000507367	6517.8	7095.2	0.11	0.23364	0.459256	14	98972879	98973301	423	51.06	-1	processed_pseudogene	ribosomal protein L3 pseudogene 4 [Source:HGNC Symbol;Acc:HGNC:19805]
ENSG00000108515	ENO3	319.9	258.8	-0.3	0.00883858	0.0775763	319.9	477.9	0.57	2.57006e-07	1.08006e-06	258.8	477.9	0.87	1.21326e-14	8.92665e-14	17	4948092	4957131	4292	58.22	1	protein_coding	enolase 3 [Source:HGNC Symbol;Acc:HGNC:3354]
ENSG00000160654	CD3G	1750.1	1478.3	-0.24	0.00886146	0.0776722	1750.1	1544.8	-0.17	0.0575403	0.121608	1478.3	1544.8	0.06	0.482539	0.56377	11	118344344	118355161	3836	42.54	1	protein_coding	CD3g molecule [Source:HGNC Symbol;Acc:HGNC:1675]
ENSG00000213269	AC004386.1	302.5	382.4	0.34	0.00885851	0.0776722	302.5	395.6	0.38	0.00357932	0.00974926	382.4	395.6	0.04	0.74405	0.95079	X	74376125	74376885	761	42.31	-1	processed_pseudogene	ribosomal protein S6 (RPS6) pseudogene
ENSG00000247934	AC022364.1	16.3	31.9	0.93	0.00129751	0.0777624	16.3	44.4	1.4	1.03192e-06	2.40469e-06	31.9	44.4	0.48	0.0732594	0.0870206	12	28163298	28190738	2728	37.35	-1	lncRNA	novel transcript, antisense to CCDC91
ENSG00000232472	EEF1B2P3	1427.9	1692.1	0.25	0.00890469	0.077776	1427.9	1594.7	0.15	0.115569	0.220782	1692.1	1594.7	-0.1	0.304197	0.383005	X	24788392	24789069	678	47.05	-1	processed_pseudogene	eukaryotic translation elongation factor 1 beta 2 pseudogene 3 [Source:HGNC Symbol;Acc:HGNC:3210]
ENSG00000091409	ITGA6	858.8	1204.4	0.48	0.00877597	0.077776	858.8	230.8	-1.82	1.02618e-21	1.46307e-20	1204.4	230.8	-2.3	6.61943e-34	2.1891e-32	2	172427354	172506459	6710	41.78	1	protein_coding	integrin subunit alpha 6 [Source:HGNC Symbol;Acc:HGNC:6142]
ENSG00000137992	DBT	678.7	552.5	-0.3	0.00889809	0.077776	678.7	968.2	0.51	6.94037e-06	2.81443e-05	552.5	968.2	0.8	1.38283e-12	1.2117e-11	1	100186919	100249834	11303	39.15	-1	protein_coding	dihydrolipoamide branched chain transacylase E2 [Source:HGNC Symbol;Acc:HGNC:2698]
ENSG00000113460	BRIX1	532.5	642.9	0.28	0.00879202	0.077776	532.5	810.2	0.61	6.88624e-09	3.37793e-08	642.9	810.2	0.34	0.00137387	0.00310871	5	34915677	34925996	4710	37.61	1	protein_coding	biogenesis of ribosomes BRX1 [Source:HGNC Symbol;Acc:HGNC:24170]
ENSG00000167536	DHRS13	218.4	164.3	-0.4	0.00891584	0.077776	218.4	434.3	0.99	1.79261e-11	1.10612e-10	164.3	434.3	1.39	1.82101e-20	2.72688e-19	17	28897781	28903079	2952	54.99	-1	protein_coding	dehydrogenase/reductase 13 [Source:HGNC Symbol;Acc:HGNC:28326]
ENSG00000198331	HYLS1	88.6	123	0.48	0.00439789	0.077793	88.6	72.4	-0.29	0.113916	0.148719	123	72.4	-0.77	1.61646e-05	4.57741e-05	11	125883614	125900648	2999	41.34	1	protein_coding	HYLS1 centriolar and ciliogenesis associated [Source:HGNC Symbol;Acc:HGNC:26558]
ENSG00000251194	AL133330.1	50.2	98.1	0.96	0.000711346	0.0779538	50.2	12.4	-1.93	1.84046e-08	5.78252e-08	98.1	12.4	-2.89	1.09367e-17	8.23592e-17	11	35212550	35214007	704	42.8	1	lncRNA	novel transcript
ENSG00000177932	ZNF354C	360.6	450	0.31	0.00902245	0.0783727	360.6	308.5	-0.23	0.0619564	0.128375	450	308.5	-0.54	9.57246e-06	5.3008e-05	5	179060373	179083977	5893	42.49	1	protein_coding	zinc finger protein 354C [Source:HGNC Symbol;Acc:HGNC:16736]
ENSG00000089220	PEBP1	1799.6	2103.6	0.23	0.00881587	0.0786628	1799.6	1122.1	-0.68	5.84616e-14	5.02349e-13	2103.6	1122.1	-0.91	5.58999e-24	1.08641e-22	12	118136124	118145584	1514	48.71	1	protein_coding	phosphatidylethanolamine binding protein 1 [Source:HGNC Symbol;Acc:HGNC:8630]
ENSG00000080608	PUM3	652.3	775.9	0.25	0.0089281	0.0786628	652.3	963.5	0.56	3.14754e-09	1.81485e-08	775.9	963.5	0.32	0.000851145	0.00202201	9	2720469	2844095	2573	39.59	-1	protein_coding	pumilio RNA binding family member 3 [Source:HGNC Symbol;Acc:HGNC:29676]
ENSG00000164011	ZNF691	185	136.3	-0.43	0.00904686	0.0786628	185	309.2	0.72	7.07649e-06	2.57202e-05	136.3	309.2	1.15	1.81682e-12	1.2426e-11	1	42846573	42852477	2036	47.25	1	protein_coding	zinc finger protein 691 [Source:HGNC Symbol;Acc:HGNC:28028]
ENSG00000140995	DEF8	1106.2	885.9	-0.31	0.00920127	0.0787139	1106.2	312.4	-1.82	6.00869e-47	3.43746e-45	885.9	312.4	-1.51	1.76943e-32	4.71875e-31	16	89947925	89968060	6565	57.08	1	protein_coding	differentially expressed in FDCP 8 homolog [Source:HGNC Symbol;Acc:HGNC:25969]
ENSG00000167543	TP53I13	987.6	818.1	-0.27	0.0090921	0.0787139	987.6	464.4	-1.08	1.00335e-23	1.65705e-22	818.1	464.4	-0.81	7.04423e-14	4.54325e-13	17	29566052	29573157	4570	63.48	1	protein_coding	tumor protein p53 inducible protein 13 [Source:HGNC Symbol;Acc:HGNC:25102]
ENSG00000174173	TRMT10C	517.5	663	0.36	0.0113866	0.0788549	517.5	833.8	0.68	2.72144e-06	1.0234e-05	663	833.8	0.31	0.0297677	0.0525156	3	101561868	101566446	1882	41.21	1	protein_coding	tRNA methyltransferase 10C, mitochondrial RNase P subunit [Source:HGNC Symbol;Acc:HGNC:26022]
ENSG00000161956	SENP3	329	260.9	-0.33	0.00909345	0.0788549	329	151.2	-1.11	1.22223e-16	1.09945e-15	260.9	151.2	-0.79	7.27748e-09	4.58196e-08	17	7561919	7571969	3624	51.42	1	protein_coding	SUMO specific peptidase 3 [Source:HGNC Symbol;Acc:HGNC:17862]
ENSG00000109572	CLCN3	1629	1249	-0.38	0.00835679	0.0788915	1629	3747.8	1.19	7.44435e-17	1.14259e-15	1249	3747.8	1.57	5.54291e-28	1.37738e-26	4	169612633	169723673	8118	37.1	1	protein_coding	chloride voltage-gated channel 3 [Source:HGNC Symbol;Acc:HGNC:2021]
ENSG00000278897	AC020951.1	45	23	-0.93	0.00132071	0.0789982	45	22	-1	0.0009381	0.00149649	23	22	-0.07	0.830379	0.725043	19	11856032	11858302	2271	42.18	1	TEC	TEC
ENSG00000251369	ZNF550	489.9	390.8	-0.33	0.00929198	0.0791748	489.9	709.3	0.5	6.21587e-05	0.000197091	390.8	709.3	0.83	4.81986e-11	2.47332e-10	19	57535257	57559863	5087	44.48	-1	protein_coding	zinc finger protein 550 [Source:HGNC Symbol;Acc:HGNC:28643]
ENSG00000160785	SLC25A44	904.5	1051.6	0.22	0.00904698	0.0791806	904.5	924	0.03	0.743526	1	1051.6	924	-0.19	0.0244157	0.0438594	1	156193932	156212796	7293	48.29	1	protein_coding	solute carrier family 25 member 44 [Source:HGNC Symbol;Acc:HGNC:29036]
ENSG00000152942	RAD17	872.9	744.9	-0.23	0.00919313	0.0791806	872.9	1621	0.89	1.59436e-24	2.7281e-23	744.9	1621	1.12	1.99892e-37	5.40597e-36	5	69369293	69414801	4159	39.7	1	protein_coding	RAD17 checkpoint clamp loader component [Source:HGNC Symbol;Acc:HGNC:9807]
ENSG00000177051	FBXO46	407.6	324.8	-0.32	0.00915866	0.0791806	407.6	881.2	1.1	1.60757e-19	1.77854e-18	324.8	881.2	1.42	4.771e-31	9.06578e-30	19	45710629	45730896	3527	51.45	-1	protein_coding	F-box protein 46 [Source:HGNC Symbol;Acc:HGNC:25069]
ENSG00000163597	SNHG16	726	853.1	0.23	0.00906602	0.0792419	726	628.4	-0.21	0.0234449	0.0543625	853.1	628.4	-0.44	1.35536e-06	6.79243e-06	17	76557764	76565348	5364	45.23	1	lncRNA	small nucleolar RNA host gene 16 [Source:HGNC Symbol;Acc:HGNC:44352]
ENSG00000278864	AC055811.4	102.2	152.4	0.58	0.00675824	0.0792419	102.2	86.5	-0.24	0.281493	0.414788	152.4	86.5	-0.82	0.000193662	0.000546462	17	17181504	17183257	1754	53.36	1	TEC	novel transcript
ENSG00000107949	BCCIP	1000.4	1175.8	0.23	0.0115437	0.079442	1000.4	660.4	-0.59	3.61771e-10	2.26279e-09	1175.8	660.4	-0.83	2.14509e-18	2.48272e-17	10	125823546	125853695	4496	42.86	1	protein_coding	BRCA2 and CDKN1A interacting protein [Source:HGNC Symbol;Acc:HGNC:978]
ENSG00000162066	AMDHD2	978.5	782.8	-0.31	0.00923621	0.0795621	978.5	296.2	-1.71	1.5424e-42	6.10035e-41	782.8	296.2	-1.4	7.09285e-29	1.20268e-27	16	2520357	2531422	4366	59.17	1	protein_coding	amidohydrolase domain containing 2 [Source:HGNC Symbol;Acc:HGNC:24262]
ENSG00000175309	PHYKPL	1737.9	1489.9	-0.22	0.00912107	0.0795648	1737.9	754.6	-1.2	2.32127e-43	1.09883e-41	1489.9	754.6	-0.98	2.19676e-29	3.62713e-28	5	178208471	178232802	8439	51.42	-1	protein_coding	5-phosphohydroxy-L-lysine phospho-lyase [Source:HGNC Symbol;Acc:HGNC:28249]
ENSG00000244045	TMEM199	542.4	655.1	0.27	0.0092995	0.0797634	542.4	343.6	-0.65	2.73738e-09	1.58305e-08	655.1	343.6	-0.93	2.33772e-17	1.90556e-16	17	28357642	28363683	4559	47.07	1	protein_coding	transmembrane protein 199 [Source:HGNC Symbol;Acc:HGNC:18085]
ENSG00000115694	STK25	1323.5	1106.1	-0.26	0.00944286	0.0799282	1323.5	697.7	-0.92	1.7336e-19	2.14462e-18	1106.1	697.7	-0.66	9.8007e-11	5.00939e-10	2	241492670	241509730	7588	59.3	-1	protein_coding	serine/threonine kinase 25 [Source:HGNC Symbol;Acc:HGNC:11404]
ENSG00000277632	CCL3	2464.3	12671.7	1.73	0.00884941	0.0800117	2464.3	1906	-0.28	0.674196	1	12671.7	1906	-2	0.0023807	0.00672045	17	36088256	36090169	1494	52.19	-1	protein_coding	C-C motif chemokine ligand 3 [Source:HGNC Symbol;Acc:HGNC:10627]
ENSG00000276141	WHAMMP3	106.1	148.1	0.48	0.00680181	0.0802457	106.1	196.2	0.87	9.09865e-07	3.61366e-06	148.1	196.2	0.39	0.0245526	0.0653333	15	22664359	22686213	7269	39.83	1	transcribed_unprocessed_pseudogene	WAS protein homolog associated with actin, golgi membranes and microtubules pseudogene 3 [Source:HGNC Symbol;Acc:HGNC:27892]
ENSG00000059804	SLC2A3	5948.9	4544.5	-0.38	0.0091348	0.0803371	5948.9	9886	0.74	2.33391e-07	1.12728e-06	4544.5	9886	1.12	7.53058e-15	8.11902e-14	12	7919230	7936187	6071	44.55	-1	protein_coding	solute carrier family 2 member 3 [Source:HGNC Symbol;Acc:HGNC:11007]
ENSG00000153094	BCL2L11	1477.9	1794.1	0.28	0.00893045	0.0805846	1477.9	3542.4	1.25	3.9789e-32	1.0578e-30	1794.1	3542.4	0.97	3.72942e-20	5.63858e-19	2	111119378	111168445	6656	44.42	1	protein_coding	BCL2 like 11 [Source:HGNC Symbol;Acc:HGNC:994]
ENSG00000059758	CDK17	1562.9	1898.7	0.28	0.00898032	0.080947	1562.9	5551.6	1.82	4.36183e-65	5.40878e-63	1898.7	5551.6	1.54	2.8945e-47	1.57411e-45	12	96278261	96400480	6467	37.8	-1	protein_coding	cyclin dependent kinase 17 [Source:HGNC Symbol;Acc:HGNC:8750]
ENSG00000116106	EPHA4	307.1	390.4	0.34	0.00932869	0.080947	307.1	1369.1	2.19	2.03335e-64	2.43652e-62	390.4	1369.1	1.84	3.45308e-47	1.43879e-45	2	221418027	221574202	7554	40.26	-1	protein_coding	EPH receptor A4 [Source:HGNC Symbol;Acc:HGNC:3388]
ENSG00000279730	KMT5AP1	94.9	65.4	-0.52	0.00468133	0.0809614	94.9	118.3	0.32	0.0717718	0.108667	65.4	118.3	0.84	5.21507e-06	1.33099e-05	13	18297554	18298733	1180	57.71	1	processed_pseudogene	KMT5A pseudogene 1 [Source:HGNC Symbol;Acc:HGNC:30088]
ENSG00000167112	TRUB2	358.4	433.4	0.27	0.008645	0.0812241	358.4	361	0.01	0.912733	0.98872	433.4	361	-0.26	0.0137824	0.0469783	9	128305159	128322447	5832	50.99	-1	protein_coding	TruB pseudouridine synthase family member 2 [Source:HGNC Symbol;Acc:HGNC:17170]
ENSG00000167700	MFSD3	124	77.6	-0.66	0.00474593	0.0812241	124	48.2	-1.36	3.5758e-08	1.63631e-07	77.6	48.2	-0.7	0.00521464	0.0102346	8	144509070	144511213	1827	66.98	1	protein_coding	major facilitator superfamily domain containing 3 [Source:HGNC Symbol;Acc:HGNC:25157]
ENSG00000170113	NIPA1	658	515.5	-0.34	0.0119428	0.0814325	658	637.3	-0.04	0.747777	0.961715	515.5	637.3	0.29	0.0296416	0.0606207	15	22773063	22829789	8686	46.41	1	protein_coding	NIPA magnesium transporter 1 [Source:HGNC Symbol;Acc:HGNC:17043]
ENSG00000186470	BTN3A2	4257.2	3543.3	-0.26	0.00906948	0.0819553	4257.2	5581.3	0.37	0.000189746	0.000643176	3543.3	5581.3	0.62	2.35643e-10	1.50013e-09	6	26365159	26378320	7042	44.34	1	protein_coding	butyrophilin subfamily 3 member A2 [Source:HGNC Symbol;Acc:HGNC:1139]
ENSG00000141971	MVB12A	356.7	291.9	-0.29	0.0096086	0.0819553	356.7	245	-0.54	2.95234e-06	1.25073e-05	291.9	245	-0.25	0.0313158	0.0637185	19	17405722	17433724	3280	50.72	1	protein_coding	multivesicular body subunit 12A [Source:HGNC Symbol;Acc:HGNC:25153]
ENSG00000135913	USP37	880.1	702.2	-0.33	0.0101591	0.0821433	880.1	5234.3	2.55	2.39001e-92	8.69843e-90	702.2	5234.3	2.88	5.08966e-116	4.90091e-113	2	218450251	218568351	9280	39.61	-1	protein_coding	ubiquitin specific peptidase 37 [Source:HGNC Symbol;Acc:HGNC:20063]
ENSG00000111145	ELK3	1402.3	1653.7	0.24	0.00886852	0.082296	1402.3	2449	0.8	2.46792e-18	2.84655e-17	1653.7	2449	0.56	8.72238e-10	6.33617e-09	12	96194375	96269824	4644	45.12	1	protein_coding	ETS transcription factor ELK3 [Source:HGNC Symbol;Acc:HGNC:3325]
ENSG00000164347	GFM2	695.3	590.8	-0.23	0.00986604	0.0826898	695.3	537	-0.37	6.06232e-05	0.00019232	590.8	537	-0.14	0.140106	0.202972	5	74721206	74767147	3971	36.31	-1	protein_coding	G elongation factor mitochondrial 2 [Source:HGNC Symbol;Acc:HGNC:29682]
ENSG00000196437	ZNF569	190.1	149	-0.34	0.00960521	0.08272	190.1	324.2	0.76	2.90611e-09	1.48119e-08	149	324.2	1.1	3.07823e-17	2.95708e-16	19	37411155	37469275	5016	39.27	-1	protein_coding	zinc finger protein 569 [Source:HGNC Symbol;Acc:HGNC:24737]
ENSG00000124074	ENKD1	162.4	113.5	-0.5	0.00885632	0.08272	162.4	316.6	0.95	3.09947e-07	1.29145e-06	113.5	316.6	1.45	1.60165e-14	1.27299e-13	16	67662945	67667265	2665	60.38	-1	protein_coding	enkurin domain containing 1 [Source:HGNC Symbol;Acc:HGNC:25246]
ENSG00000229692	SOS1-IT1	94.9	65.8	-0.54	0.00708426	0.08272	94.9	148.8	0.65	0.000646978	0.00179604	65.8	148.8	1.19	1.63274e-09	8.05159e-09	2	38992279	38993857	1254	38.13	-1	lncRNA	SOS1 intronic transcript 1 [Source:HGNC Symbol;Acc:HGNC:41385]
ENSG00000077458	FAM76B	1249.8	1434.7	0.2	0.00990349	0.0827328	1249.8	1775.2	0.51	4.39949e-11	3.24581e-10	1434.7	1775.2	0.31	5.55549e-05	0.000157576	11	95768953	95790409	6031	34.6	-1	protein_coding	family with sequence similarity 76 member B [Source:HGNC Symbol;Acc:HGNC:28492]
ENSG00000155666	KDM8	124	163.2	0.39	0.00717425	0.0827328	124	163.4	0.39	0.00928657	0.0204924	163.2	163.4	0	0.976354	1	16	27203495	27221768	4039	51.92	1	protein_coding	lysine demethylase 8 [Source:HGNC Symbol;Acc:HGNC:25840]
ENSG00000162688	AGL	1213.8	952.1	-0.34	0.00963078	0.0827336	1213.8	1467.5	0.27	0.0449888	0.0978146	952.1	1467.5	0.61	4.56008e-06	1.42316e-05	1	99850361	99924023	8157	36.33	1	protein_coding	amylo-alpha-1, 6-glucosidase, 4-alpha-glucanotransferase [Source:HGNC Symbol;Acc:HGNC:321]
ENSG00000254363	AC011379.2	59.1	90.6	0.62	0.00486097	0.0827336	59.1	117.8	1	4.80587e-06	1.74946e-05	90.6	117.8	0.39	0.0704285	0.101811	5	140157319	140173051	6140	45.22	1	lncRNA	novel transcript
ENSG00000180479	ZNF571	96.8	71.1	-0.44	0.0097738	0.082767	96.8	411.4	2.05	2.15137e-39	7.23188e-38	71.1	411.4	2.5	1.0662e-53	7.29529e-52	19	37554782	37594792	6208	39.97	-1	protein_coding	zinc finger protein 571 [Source:HGNC Symbol;Acc:HGNC:25000]
ENSG00000183160	TMEM119	9.4	19.2	0.97	0.00482929	0.0828657	9.4	216.9	4.33	1.06157e-42	4.15542e-41	19.2	216.9	3.36	3.50394e-32	5.50413e-31	12	108589851	108598320	3184	56.19	-1	protein_coding	transmembrane protein 119 [Source:HGNC Symbol;Acc:HGNC:27884]
ENSG00000157693	TMEM268	878.3	736.4	-0.25	0.00980519	0.0829248	878.3	430.5	-1.03	3.23738e-24	4.81276e-23	736.4	430.5	-0.78	2.25629e-14	1.50346e-13	9	114611206	114646422	4792	47.67	1	protein_coding	transmembrane protein 268 [Source:HGNC Symbol;Acc:HGNC:24513]
ENSG00000260898	ADPGK-AS1	37.4	166.5	1.74	0.00473361	0.0829884	37.4	13.1	-1.14	0.0690922	0.119495	166.5	13.1	-2.89	3.98811e-06	1.14068e-05	15	72782835	72798199	5050	45.84	1	lncRNA	ADPGK antisense RNA 1 [Source:HGNC Symbol;Acc:HGNC:44144]
ENSG00000204439	C6orf47	706.3	538.3	-0.39	0.00991195	0.0833615	706.3	61.2	-3.48	3.62709e-85	7.37294e-83	538.3	61.2	-3.09	4.19894e-67	8.86211e-65	6	31658298	31660778	2481	56.99	-1	protein_coding	chromosome 6 open reading frame 47 [Source:HGNC Symbol;Acc:HGNC:19076]
ENSG00000162836	ACP6	263.7	197.7	-0.41	0.00974092	0.0833615	263.7	345.6	0.4	0.0114515	0.0252227	197.7	345.6	0.81	3.74923e-07	1.58739e-06	1	147629652	147670524	11993	43.65	-1	protein_coding	acid phosphatase 6, lysophosphatidic [Source:HGNC Symbol;Acc:HGNC:29609]
ENSG00000176160	HSF5	30.6	50.1	0.7	0.00224931	0.0833615	30.6	80.7	1.36	1.8635e-09	6.41517e-09	50.1	80.7	0.66	0.00208335	0.00366935	17	58420167	58488408	4118	40.11	-1	protein_coding	heat shock transcription factor 5 [Source:HGNC Symbol;Acc:HGNC:26862]
ENSG00000181163	NPM1	2361.6	2811	0.25	0.00943359	0.0836894	2361.6	3032.8	0.36	0.000249305	0.000821871	2811	3032.8	0.1	0.282634	0.538445	5	171387116	171411137	3828	43.6	1	protein_coding	nucleophosmin 1 [Source:HGNC Symbol;Acc:HGNC:7910]
ENSG00000117616	RSRP1	2915.3	3696.3	0.33	0.0105081	0.0837567	2915.3	981.8	-1.55	6.37673e-33	2.63909e-31	3696.3	981.8	-1.88	1.51532e-47	1.00659e-45	1	25242249	25338213	6730	46.4	-1	protein_coding	arginine and serine rich protein 1 [Source:HGNC Symbol;Acc:HGNC:25234]
ENSG00000113558	SKP1	1747.2	2023.6	0.21	0.00981743	0.0837567	1747.2	1159.7	-0.59	1.95322e-12	1.61449e-11	2023.6	1159.7	-0.8	9.1868e-22	9.79767e-21	5	134148935	134177038	12771	41.26	-1	protein_coding	S-phase kinase associated protein 1 [Source:HGNC Symbol;Acc:HGNC:10899]
ENSG00000178199	ZC3H12D	756.4	893.2	0.25	0.00945489	0.0837567	756.4	4047.7	2.41	3.52509e-149	7.5468e-146	893.2	4047.7	2.16	5.38037e-122	8.02309e-119	6	149446795	149485014	6686	50.14	-1	protein_coding	zinc finger CCCH-type containing 12D [Source:HGNC Symbol;Acc:HGNC:21175]
ENSG00000135801	TAF5L	660.4	846	0.36	0.00999343	0.0837567	660.4	472.5	-0.49	0.000549219	0.00152039	846	472.5	-0.84	1.92701e-09	1.0266e-08	1	229593111	229626047	6412	41.9	-1	protein_coding	TATA-box binding protein associated factor 5 like [Source:HGNC Symbol;Acc:HGNC:17304]
ENSG00000148356	LRSAM1	622.4	513.6	-0.28	0.00996345	0.0837567	622.4	839.7	0.43	4.78583e-05	0.000153884	513.6	839.7	0.71	3.75719e-11	1.94224e-10	9	127451486	127503501	4365	51.44	1	protein_coding	leucine rich repeat and sterile alpha motif containing 1 [Source:HGNC Symbol;Acc:HGNC:25135]
ENSG00000163162	RNF149	4244.5	3507.9	-0.27	0.00595102	0.0842485	4244.5	7000.5	0.72	7.10105e-13	5.55097e-12	3507.9	7000.5	0.99	3.351e-23	6.41445e-22	2	101271219	101308701	5326	41.19	-1	protein_coding	ring finger protein 149 [Source:HGNC Symbol;Acc:HGNC:23137]
ENSG00000136100	VPS36	1881.2	1531.2	-0.3	0.00921284	0.0842485	1881.2	1535.8	-0.3	0.00926505	0.0236499	1531.2	1535.8	0	0.993379	1	13	52412602	52450634	7299	39.35	-1	protein_coding	vacuolar protein sorting 36 homolog [Source:HGNC Symbol;Acc:HGNC:20312]
[truncated: 27,693 more rows]

## Sheet: In vitro PMNs_Brucella vs Untr
Gene Symbol	Base Mean	log2FoldChange	StdErr	Wald-Stats	pvalue	padj
DDIT3	1820.22	1.64664	0.0829409	19.8532	1.0341e-87	1.47515e-83
[truncated: 23,366 more rows]
[truncated: 1 more columns]

## Sheet: ex vivo PBMCs_Before vs After
Ensembl_ID	Gene_Symbol	baseMean	log2FoldChange	lfcSE	stat	pvalue	padj	weight	After	Before	Chromosome	Start	End	Length	GC_Content	Strand	Biotype	Description
[truncated: 29,230 more rows]

[truncated: 1 more sheets: ex vivo PMNs_After vs Before]
